# Supplementary material for: Unraveling the association between gut microbiota and chemotherapy efficacy: a two-sample Mendelian randomization study
Source: Microbiol Spectr. 2024 Jul 11;12(8):e03948-23. doi: 10.1128/spectrum.03948-23 (PMC11302730; doi:10.1128/spectrum.03948-23)
Supplement: Supplemental tables — Tables S1 to S4. [file spectrum.03948-23-s0005.xlsx]

## Sheet: Supplementary Table S1
Supplementary Table S1. Details of 67 IVs related to 7 gut microbial taxa significantly associated with chemotherapy efficacy
Gut microbiota	SNP	Other allele	Effect allele	Beta	SE	P value	R2	F-statistic
Family Porphyromonadaceae	rs10119172	G	C	-0.0737324	0.014259	1.32e-07	0.00148147	26.7357
	rs10858364	T	G	0.055316	0.012085	4.31e-06	0.0011608	20.9489
	rs17065783	G	A	-0.059133	0.0122235	1.79e-06	0.00129645	23.4002
	rs6953849	G	A	0.0718149	0.0150724	2.44e-06	0.00125768	22.6994
	rs3111851	G	C	0.0581896	0.0121147	2.19e-06	0.00127837	23.0683
	rs7330827	C	T	-0.103842	0.0237355	8.05e-06	0.00138968	19.1375
	rs35961441	C	A	0.0915257	0.0207306	8.37e-06	0.00118903	19.4899
	rs10762312	A	G	-0.052368	0.0118814	8.7e-06	0.00107641	19.4243
	rs35233670	C	T	-0.0473576	0.010602	7.91e-06	0.0011058	19.9507
	rs864093	C	A	-0.0527939	0.0117499	9.6e-06	0.00111863	20.1859
	rs1980561	G	A	-0.0485289	0.0109284	8.95e-06	0.00109262	19.717
Genus Butyricicoccus	rs7322368	C	T	0.0815733	0.0183167	5.52e-06	0.00115623	19.8314
	rs56221232	C	T	0.0828027	0.0167401	7.62e-07	0.00142601	24.4638
	rs2017189	T	G	-0.0506956	0.011024	3.87e-06	0.0012328	21.1451
	rs10084203	G	A	0.0549699	0.0123563	8.59e-06	0.00115369	19.789
	rs75238760	A	T	0.0619423	0.0139942	6.8e-06	0.00114966	19.5897
	rs12585793	C	T	-0.262206	0.0564729	5.79e-06	0.00682955	21.5441
	rs62478070	G	T	0.224039	0.0494959	5.94e-06	0.00508716	20.4782
	rs4962426	T	G	0.0614216	0.0135979	7.38e-06	0.00120662	20.4007
	rs12034718	G	A	0.0701199	0.0158214	9.58e-06	0.00120827	19.64
Genus Dorea	rs3752849	A	G	0.163846	0.036608	7.68e-06	0.00374984	20.0242
	rs345219	G	T	-0.0497368	0.0112621	8.8e-06	0.00113167	19.5015
	rs62583469	A	T	-0.0634136	0.0142227	5.78e-06	0.00118056	19.8769
	rs3005511	G	A	0.0516127	0.0112852	5.29e-06	0.00118636	20.9143
	rs1899291	T	C	0.0697217	0.0150285	4.57e-06	0.00122079	21.5208
	rs12537781	C	T	-0.055544	0.0125223	9.15e-06	0.00111612	19.6724
	rs13279148	A	G	0.0715309	0.0150878	2.25e-06	0.00127511	22.4744
	rs62503162	G	A	-0.0974091	0.0194379	7.47e-07	0.00154684	25.11
	rs73729431	T	C	-0.13745	0.0299983	3.17e-06	0.00218302	20.9897
	rs4793307	T	C	0.0574165	0.0122472	4.01e-06	0.00124723	21.9762
	rs11150408	G	T	0.0488254	0.0109063	7.06e-06	0.00116284	20.0393
Genus Eggerthella	rs112205261	C	T	-0.188618	0.0403613	3.35e-06	0.00431788	21.8305
	rs3851328	G	T	-0.107774	0.0236527	4.18e-06	0.0040176	20.754
	rs2240838	G	A	0.0980582	0.0197653	7.36e-07	0.00475922	24.6033
	rs2223081	A	G	0.102572	0.0221108	3.89e-06	0.00416372	21.5119
	rs4985746	A	G	0.110522	0.0247653	5.71e-06	0.00404322	19.9084
	rs1784446	A	G	0.0907728	0.0198096	5.23e-06	0.00406292	20.989
	rs6430926	T	C	0.0879736	0.0197127	8.37e-06	0.0038546	19.9087
	rs2877457	A	G	-0.093486	0.0210208	9.03e-06	0.00387606	19.7709
	rs13070736	C	A	-0.121331	0.0272024	7.62e-06	0.00385035	19.8866
	rs67490567	C	T	0.108495	0.0245457	8.94e-06	0.00382895	19.5297
Genus Hungatella	rs13128780	C	T	-0.149725	0.0312777	1.75e-06	0.00569753	22.9035
	rs72759041	T	G	-0.126025	0.0282242	3.86e-06	0.00507322	19.9272
	rs10044993	A	C	0.139547	0.0316748	8.07e-06	0.00459025	19.4002
	rs13249325	G	T	-0.100023	0.0225883	9.69e-06	0.00463693	19.5984
	rs17092615	A	G	0.152235	0.0337867	7.38e-06	0.00503854	20.2917
Genus Phascolarctobacterium	rs6427992	C	G	-0.0652458	0.0137508	2.09e-06	0.00202179	22.5097
	rs75882962	C	T	0.0968661	0.0190575	3.19e-07	0.00240644	25.8303
	rs56157888	C	A	0.0954864	0.0193976	1.09e-06	0.00240987	24.227
	rs56069061	A	G	-0.111306	0.0230694	1.87e-06	0.00211045	23.2746
	rs76124218	G	C	-0.159361	0.0344532	2.67e-06	0.00291663	21.3888
	rs12618201	G	A	0.0641657	0.0138202	3.38e-06	0.001936	21.5526
	rs74847270	G	A	-0.104889	0.0230998	5.73e-06	0.00185436	20.6142
	rs28525131	A	G	-0.118657	0.0269048	8.23e-06	0.00185658	19.4466
	rs1264476	G	T	0.0767335	0.0166041	4.3e-06	0.00191966	21.353
	rs7982713	A	G	0.0726922	0.0163201	9.72e-06	0.001849	19.8358
	rs11929846	C	T	-0.0697199	0.0157969	8.88e-06	0.0017496	19.4756
Genus Turicibacter	rs3734633	A	G	-0.120957	0.02683	5.32e-06	0.00235064	20.3197
	rs12603364	C	T	0.110861	0.0225598	8.67e-07	0.00269898	24.1428
	rs55756211	C	T	-0.115115	0.0240708	2.81e-06	0.00255147	22.8659
	rs61265175	C	G	-0.0858591	0.0185778	4.14e-06	0.00238322	21.3545
	rs7199484	A	G	-0.0731428	0.0160172	5.77e-06	0.00232507	20.8485
	rs11649454	C	G	0.0950891	0.0203433	3.27e-06	0.00243711	21.8434
	rs2834977	C	T	-0.0959995	0.0208261	3.96e-06	0.00236953	21.2435
	rs2952020	A	G	-0.0759019	0.0165764	5.63e-06	0.00233741	20.9618
	rs2221441	C	G	0.0710364	0.015343	3.46e-06	0.00245221	21.4309
	rs4247078	G	C	0.0710377	0.0155221	5.46e-06	0.00233525	20.9401

## Sheet: Supplementary Table S2
Supplementary Table S2. Comprehensive results of MR analyses elucidating the association between 196 gut microbial taxa and chemotherapy efficacy
Gut microbiota	Method	nSNP	Beta	SE	P value	lower_CI	upper_CI	OR	OR_lci95	OR_uci95	Q_Pvalue/P_intercept
Phylum
Actinobacteria	Inverse variance weighted	18	0.427217	0.600745	0.476994	-0.750243	1.60468	1.53299	0.472252	4.97625	0.230447
	Weighted median	18	0.854696	0.780172	0.273288	-0.674441	2.38383	2.35066	0.509441	10.8464
	MR Egger	18	-1.72795	2.83594	0.550878	-7.28639	3.83049	0.177649	0.000684798	46.0852	0.447905
Bacteroidetes	Inverse variance weighted	13	0.183138	0.359889	0.61084	-0.522244	0.88852	1.20098	0.593188	2.43153	0.731685
	Weighted median	13	0.489056	0.533964	0.359722	-0.557514	1.53563	1.63078	0.572631	4.64423
	MR Egger	13	0.930161	0.701314	0.211615	-0.444415	2.30474	2.53492	0.641199	10.0215	0.240405
Cyanobacteria	Inverse variance weighted	9	-0.248425	0.327213	0.447724	-0.889763	0.392913	0.780028	0.410753	1.48129	0.475512
	Weighted median	9	-0.333785	0.452421	0.460651	-1.22053	0.55296	0.716207	0.295073	1.73839
	MR Egger	9	-1.52909	1.08172	0.200381	-3.64926	0.591081	0.216733	0.0260103	1.80594	0.254195
Euryarchaeota	Inverse variance weighted	13	-0.304698	0.267538	0.254746	-0.829072	0.219676	0.737346	0.436454	1.24567	0.740079
	Weighted median	13	-0.153202	0.358794	0.669386	-0.856439	0.550035	0.857956	0.424672	1.73331
	MR Egger	13	-0.77985	1.08776	0.488361	-2.91186	1.35216	0.458475	0.0543743	3.86578	0.660988
Firmicutes	Inverse variance weighted	19	-0.578886	0.376296	0.123956	-1.31643	0.158655	0.560522	0.268091	1.17193	0.441993
	Weighted median	19	-0.418451	0.604066	0.488483	-1.60242	0.765518	0.658065	0.201408	2.15011
	MR Egger	19	1.54745	0.973266	0.130268	-0.360151	3.45505	4.69947	0.697571	31.6599	0.0300888
Lentisphaerae	Inverse variance weighted	10	-0.0206254	0.307904	0.946593	-0.624118	0.582867	0.979586	0.535734	1.79117	0.902678
	Weighted median	10	-0.00222941	0.4032	0.995588	-0.792502	0.788043	0.997773	0.452711	2.19909
	MR Egger	10	-1.13557	1.66375	0.514171	-4.39652	2.12537	0.321238	0.0123202	8.37597	0.514541
Proteobacteria	Inverse variance weighted	10	-0.639048	0.671919	0.341564	-1.95601	0.677912	0.527794	0.141422	1.96976	0.646151
	Weighted median	10	-0.686924	0.904377	0.447521	-2.4595	1.08566	0.503121	0.0854774	2.96138
	MR Egger	10	-4.51105	3.2572	0.203464	-10.8952	1.87306	0.0109869	1.85476e-05	6.5082	0.259048
Tenericutes	Inverse variance weighted	11	0.423763	0.570834	0.45787	-0.695071	1.5426	1.5277	0.499039	4.67672	0.970655
	Weighted median	11	0.226949	0.736372	0.757931	-1.21634	1.67024	1.25477	0.296313	5.31343
	MR Egger	11	-2.20607	3.14526	0.50079	-8.37079	3.95865	0.110133	0.000231533	52.3866	0.417234
Verrucomicrobia	Inverse variance weighted	10	-0.0134788	0.461309	0.97669	-0.917645	0.890687	0.986612	0.399459	2.4368	0.84159
	Weighted median	10	-0.144167	0.597607	0.809368	-1.31548	1.02714	0.865743	0.268346	2.79307
	MR Egger	10	0.155843	1.19755	0.899672	-2.19135	2.50303	1.16864	0.111766	12.2195	0.882023
Class
Actinobacteria	Inverse variance weighted	16	0.40483	0.440838	0.358452	-0.459212	1.26887	1.49905	0.631781	3.55684	0.950677
	Weighted median	16	0.477417	0.618802	0.4404	-0.735436	1.69027	1.6119	0.479297	5.42094
	MR Egger	16	1.37992	1.55489	0.389819	-1.66767	4.4275	3.97457	0.188686	83.7222	0.523747
Alphaproteobacteria	Inverse variance weighted	9	-0.171957	0.530919	0.746025	-1.21256	0.868644	0.842016	0.297436	2.38368	0.650871
	Weighted median	9	-0.624166	0.715293	0.38288	-2.02614	0.777808	0.535708	0.131843	2.1767
	MR Egger	9	-0.771972	2.65507	0.779665	-5.97591	4.43196	0.462101	0.0025392	84.0964	0.824185
Bacilli	Inverse variance weighted	17	-0.0215254	0.334656	0.948715	-0.677451	0.6344	0.978705	0.50791	1.88589	0.731669
	Weighted median	17	0.443649	0.486867	0.362172	-0.51061	1.39791	1.55838	0.60013	4.04673
	MR Egger	17	0.670672	0.690289	0.346666	-0.682294	2.02364	1.95555	0.505456	7.5658	0.269544
Bacteroidia	Inverse variance weighted	15	0.511103	0.34201	0.135069	-0.159237	1.18144	1.66713	0.852794	3.25907	0.757983
	Weighted median	15	0.541808	0.4775	0.256511	-0.394091	1.47771	1.71911	0.674292	4.38288
	MR Egger	15	0.228694	0.671607	0.738907	-1.08766	1.54504	1.25696	0.337005	4.68818	0.633266
Betaproteobacteria	Inverse variance weighted	13	-0.181158	0.659078	0.783419	-1.47295	1.11063	0.834304	0.229248	3.03628	0.239824
	Weighted median	13	-0.169147	0.919247	0.854008	-1.97087	1.63258	0.844384	0.139335	5.11704
	MR Egger	13	5.26106	2.2497	0.0392717	0.851652	9.67047	192.686	2.34352	15842.8	0.0291677
Clostridia	Inverse variance weighted	17	0.596784	0.417014	0.152405	-0.220563	1.41413	1.81627	0.802067	4.11291	0.51049
	Weighted median	17	0.936579	0.578877	0.105679	-0.198021	2.07118	2.55124	0.820353	7.93417
	MR Egger	17	0.290019	1.69326	0.866294	-3.02877	3.6088	1.33645	0.0483753	36.9219	0.854174
Coriobacteriia	Inverse variance weighted	15	-0.0431355	0.568133	0.939479	-1.15668	1.07041	0.957782	0.31453	2.91656	0.696254
	Weighted median	15	0.18882	0.775559	0.807646	-1.33127	1.70892	1.20782	0.26414	5.52297
	MR Egger	15	1.99833	2.40146	0.42036	-2.70854	6.70519	7.37669	0.0666341	816.633	0.39749
Deltaproteobacteria	Inverse variance weighted	14	0.0532394	0.464426	0.908735	-0.857036	0.963515	1.05468	0.424418	2.62089	0.168321
	Weighted median	14	0.34455	0.543344	0.525997	-0.720403	1.4095	1.41135	0.486556	4.09392
	MR Egger	14	0.967069	1.04012	0.370817	-1.07156	3.0057	2.63022	0.342474	20.2003	0.345373
Erysipelotrichia	Inverse variance weighted	13	0.67469	0.658472	0.305538	-0.615914	1.96529	1.96342	0.540147	7.13702	0.281312
	Weighted median	13	0.368363	0.842741	0.662038	-1.28341	2.02014	1.44537	0.277091	7.53935
	MR Egger	13	0.648606	2.82958	0.822902	-4.89737	6.19458	1.91287	0.00746619	490.087	0.992588
Gammaproteobacteria	Inverse variance weighted	8	0.50187	0.859451	0.559259	-1.18265	2.18639	1.65181	0.306464	8.90304	0.0555369
	Weighted median	8	0.251668	0.833843	0.762791	-1.38266	1.886	1.28617	0.250909	6.59294
	MR Egger	8	6.27075	6.21194	0.351713	-5.90466	18.4461	528.872	0.00272672	1.0258e+08	0.384519
Lentisphaeria	Inverse variance weighted	9	0.0205245	0.347333	0.952879	-0.660248	0.701297	1.02074	0.516723	2.01637	0.850763
	Weighted median	9	0.122775	0.474409	0.795793	-0.807067	1.05262	1.13063	0.446165	2.86514
	MR Egger	9	-1.02883	1.78749	0.582925	-4.53231	2.47465	0.357424	0.0107558	11.8775	0.568383
Melainabacteria	Inverse variance weighted	11	-0.391377	0.33023	0.235953	-1.03863	0.255875	0.676125	0.35394	1.29159	0.590902
	Weighted median	11	-0.250987	0.45358	0.580027	-1.14	0.638031	0.778033	0.319818	1.89275
	MR Egger	11	-0.186464	1.09191	0.868182	-2.3266	1.95367	0.829888	0.097627	7.05455	0.848292
Methanobacteria	Inverse variance weighted	11	-0.360899	0.257089	0.160381	-0.864793	0.142995	0.697049	0.421139	1.15372	0.748036
	Weighted median	11	-0.272727	0.348986	0.434518	-0.956739	0.411285	0.761301	0.384144	1.50876
	MR Egger	11	-0.718639	0.961781	0.474013	-2.60373	1.16645	0.487415	0.0739971	3.21058	0.708462
Mollicutes	Inverse variance weighted	11	0.423763	0.570834	0.45787	-0.695071	1.5426	1.5277	0.499039	4.67672	0.970655
	Weighted median	11	0.226949	0.748946	0.761871	-1.24099	1.69488	1.25477	0.289099	5.44602
	MR Egger	11	-2.20607	3.14526	0.50079	-8.37079	3.95865	0.110133	0.000231533	52.3866	0.417234
Negativicutes	Inverse variance weighted	10	0.561276	0.762937	0.461927	-0.934081	2.05663	1.75291	0.392947	7.81959	0.455102
	Weighted median	10	0.219932	1.06156	0.835871	-1.86073	2.30059	1.24599	0.155559	9.98011
	MR Egger	10	-1.09922	4.46038	0.811546	-9.84156	7.64311	0.33313	5.31944e-05	2086.23	0.71504
Verrucomicrobiae	Inverse variance weighted	11	-0.177673	0.576069	0.75776	-1.30677	0.951422	0.837216	0.270693	2.58939	0.956412
	Weighted median	11	-0.174785	0.756269	0.817225	-1.65707	1.3075	0.839637	0.190696	3.69693
	MR Egger	11	-4.18441	3.6716	0.283846	-11.3807	3.01192	0.0152312	1.14132e-05	20.3264	0.297838
Order
Actinomycetales	Inverse variance weighted	4	0.328673	0.70017	0.63877	-1.04366	1.70101	1.38912	0.352163	5.47946	0.308696
	Weighted median	4	0.0938946	0.840474	0.911048	-1.55343	1.74122	1.09844	0.21152	5.70432
	MR Egger	4	4.08422	3.04555	0.311913	-1.88505	10.0535	59.3955	0.151821	23236.7	0.334396
Bacillales	Inverse variance weighted	11	0.159976	0.263122	0.543193	-0.355743	0.675694	1.17348	0.700653	1.9654	0.472001
	Weighted median	11	0.344254	0.37178	0.354467	-0.384435	1.07294	1.41094	0.680835	2.92397
	MR Egger	11	0.222778	1.28161	0.865848	-2.28918	2.73473	1.24954	0.10135	15.4056	0.961099
Bacteroidales	Inverse variance weighted	15	0.511103	0.34201	0.135069	-0.159237	1.18144	1.66713	0.852794	3.25907	0.757983
	Weighted median	15	0.541808	0.491519	0.270326	-0.421569	1.50518	1.71911	0.656017	4.50499
	MR Egger	15	0.228694	0.671607	0.738907	-1.08766	1.54504	1.25696	0.337005	4.68818	0.633266
Bifidobacteriales	Inverse variance weighted	17	0.432738	0.511126	0.397198	-0.569069	1.43454	1.54147	0.566052	4.19773	0.332756
	Weighted median	17	0.536026	0.706606	0.448096	-0.848922	1.92097	1.7092	0.427876	6.8276
	MR Egger	17	0.173432	2.47751	0.945116	-4.68249	5.02935	1.18938	0.00925596	152.834	0.916112
Burkholderiales	Inverse variance weighted	11	-0.228606	0.671074	0.733362	-1.54391	1.0867	0.795642	0.213544	2.96447	0.22202
	Weighted median	11	-0.188926	0.922203	0.837679	-1.99644	1.61859	0.827848	0.135817	5.04598
	MR Egger	11	5.2078	2.11464	0.0359965	1.06311	9.35249	182.692	2.89536	11527.5	0.025357
Clostridiales	Inverse variance weighted	16	0.405648	0.455801	0.373483	-0.487722	1.29902	1.50027	0.614024	3.6657	0.527498
	Weighted median	16	0.914923	0.651373	0.160138	-0.361768	2.19161	2.49658	0.696444	8.94965
	MR Egger	16	-0.259554	1.76662	0.885289	-3.72213	3.20302	0.771395	0.0241823	24.6068	0.702597
Coriobacteriales	Inverse variance weighted	15	-0.0431355	0.568133	0.939479	-1.15668	1.07041	0.957782	0.31453	2.91656	0.696254
	Weighted median	15	0.18882	0.770158	0.806324	-1.32069	1.69833	1.20782	0.266951	5.46481
	MR Egger	15	1.99833	2.40146	0.42036	-2.70854	6.70519	7.37669	0.0666341	816.633	0.39749
Desulfovibrionales	Inverse variance weighted	13	0.129383	0.483641	0.789069	-0.818553	1.07732	1.13813	0.44107	2.9368	0.150737
	Weighted median	13	0.51539	0.555315	0.353354	-0.573028	1.60381	1.67429	0.563816	4.97193
	MR Egger	13	0.873676	1.05171	0.423797	-1.18768	2.93503	2.3957	0.304928	18.8221	0.440487
Enterobacteriales	Inverse variance weighted	9	-0.681507	0.657052	0.299634	-1.96933	0.606316	0.505854	0.13955	1.83366	0.641283
	Weighted median	9	-1.16941	0.900835	0.194241	-2.93504	0.596231	0.310551	0.0531284	1.81526
	MR Egger	9	-1.86169	2.46756	0.475181	-6.6981	2.97473	0.15541	0.00123325	19.5843	0.634957
Erysipelotrichales	Inverse variance weighted	13	0.67469	0.658472	0.305538	-0.615914	1.96529	1.96342	0.540147	7.13702	0.281312
	Weighted median	13	0.368363	0.877808	0.674748	-1.35214	2.08887	1.44537	0.258686	8.07576
	MR Egger	13	0.648606	2.82958	0.822902	-4.89737	6.19458	1.91287	0.00746619	490.087	0.992588
Gastranaerophilales	Inverse variance weighted	10	-0.462233	0.34014	0.174163	-1.12891	0.204442	0.629876	0.323386	1.22684	0.517804
	Weighted median	10	-0.601815	0.457032	0.187909	-1.4976	0.293968	0.547817	0.223667	1.34174
	MR Egger	10	-0.00402221	1.1303	0.997248	-2.21941	2.21137	0.995986	0.108673	9.12819	0.681972
Lactobacillales	Inverse variance weighted	14	-0.0945979	0.36569	0.79588	-0.811351	0.622155	0.909739	0.444257	1.86294	0.592044
	Weighted median	14	0.401693	0.505006	0.426368	-0.588119	1.3915	1.49435	0.555371	4.0209
	MR Egger	14	0.565732	0.70308	0.436675	-0.812305	1.94377	1.76074	0.443834	6.98502	0.293058
Methanobacteriales	Inverse variance weighted	11	-0.360899	0.257089	0.160381	-0.864793	0.142995	0.697049	0.421139	1.15372	0.748036
	Weighted median	11	-0.272727	0.352545	0.439171	-0.963716	0.418262	0.761301	0.381473	1.51932
	MR Egger	11	-0.718639	0.961781	0.474013	-2.60373	1.16645	0.487415	0.0739971	3.21058	0.708462
MollicutesRF9	Inverse variance weighted	14	0.0326033	0.500346	0.948045	-0.948074	1.01328	1.03314	0.387486	2.75462	0.258952
	Weighted median	14	0.683439	0.639727	0.285372	-0.570425	1.9373	1.98068	0.565285	6.94001
	MR Egger	14	-0.135847	2.70487	0.960771	-5.43739	5.1657	0.872976	0.00435083	175.159	0.950442
NB1n	Inverse variance weighted	15	-0.443754	0.268366	0.0982214	-0.969751	0.082244	0.641623	0.379177	1.08572	0.896877
	Weighted median	15	-0.572479	0.363215	0.114993	-1.28438	0.139422	0.564125	0.276822	1.14961
	MR Egger	15	-1.29708	0.997048	0.215871	-3.2513	0.657129	0.273327	0.0387239	1.92924	0.390336
Pasteurellales	Inverse variance weighted	14	0.201464	0.415953	0.628143	-0.613805	1.01673	1.22319	0.541287	2.76415	0.094658
	Weighted median	14	0.229139	0.49108	0.640785	-0.733378	1.19166	1.25752	0.480284	3.29253
	MR Egger	14	0.752437	1.22812	0.551528	-1.65469	3.15956	2.12216	0.191152	23.5602	0.640708
Rhodospirillales	Inverse variance weighted	15	0.389536	0.380184	0.305553	-0.355625	1.1347	1.4763	0.700735	3.11023	0.79537
	Weighted median	15	0.288852	0.510142	0.571245	-0.711026	1.28873	1.33489	0.49114	3.62818
	MR Egger	15	0.775217	2.03817	0.709829	-3.2196	4.77004	2.17106	0.0399709	117.924	0.850242
Selenomonadales	Inverse variance weighted	10	0.561276	0.762937	0.461927	-0.934081	2.05663	1.75291	0.392947	7.81959	0.455102
	Weighted median	10	0.219932	1.08505	0.839375	-1.90677	2.34663	1.24599	0.14856	10.4503
	MR Egger	10	-1.09922	4.46038	0.811546	-9.84156	7.64311	0.33313	5.31944e-05	2086.23	0.71504
Verrucomicrobiales	Inverse variance weighted	11	-0.177673	0.576069	0.75776	-1.30677	0.951422	0.837216	0.270693	2.58939	0.956412
	Weighted median	11	-0.174785	0.710762	0.80575	-1.56788	1.21831	0.839637	0.208487	3.38146
	MR Egger	11	-4.18441	3.6716	0.283846	-11.3807	3.01192	0.0152312	1.14132e-05	20.3264	0.297838
Victivallales	Inverse variance weighted	9	0.0205245	0.347333	0.952879	-0.660248	0.701297	1.02074	0.516723	2.01637	0.850763
	Weighted median	9	0.122775	0.462153	0.790502	-0.783045	1.0286	1.13063	0.457012	2.79713
	MR Egger	9	-1.02883	1.78749	0.582925	-4.53231	2.47465	0.357424	0.0107558	11.8775	0.568383
Family
Acidaminococcaceae	Inverse variance weighted	5	-0.158875	0.652407	0.807601	-1.43759	1.11984	0.853103	0.237499	3.06437	0.664905
	Weighted median	5	0.0485699	0.786781	0.950776	-1.49352	1.59066	1.04977	0.224581	4.90698
	MR Egger	5	2.19526	2.05521	0.363774	-1.83295	6.22347	8.98234	0.159941	504.452	0.313614
Actinomycetaceae	Inverse variance weighted	4	0.327337	0.699577	0.639851	-1.04383	1.69851	1.38727	0.352102	5.46579	0.308498
	Weighted median	4	0.0937108	0.840725	0.911248	-1.55411	1.74153	1.09824	0.211377	5.70608
	MR Egger	4	4.05661	3.05713	0.315754	-1.93535	10.0486	57.7782	0.144373	23122.8	0.33841
Alcaligenaceae	Inverse variance weighted	17	-0.484933	0.585411	0.407465	-1.63234	0.662474	0.615739	0.195472	1.93958	0.195042
	Weighted median	17	-1.29918	0.82637	0.115915	-2.91887	0.320503	0.272755	0.0539948	1.37782
	MR Egger	17	2.36464	2.51808	0.362574	-2.5708	7.30007	10.6402	0.0764747	1480.41	0.263073
Bacteroidaceae	Inverse variance weighted	10	-0.0105724	0.63874	0.986794	-1.2625	1.24136	0.989483	0.282945	3.46031	0.889296
	Weighted median	10	-0.300184	0.819784	0.714235	-1.90696	1.30659	0.740682	0.148531	3.69357
	MR Egger	10	-2.69309	3.47618	0.460784	-9.5064	4.12022	0.0676716	7.43743e-05	61.573	0.455041
BacteroidalesS24.7group	Inverse variance weighted	11	-0.142103	0.419254	0.734652	-0.963842	0.679635	0.867531	0.381425	1.97316	0.871461
	Weighted median	11	0.105975	0.553741	0.848228	-0.979358	1.19131	1.11179	0.375552	3.29138
	MR Egger	11	0.0751303	1.6474	0.964621	-3.15378	3.30404	1.07802	0.0426906	27.2223	0.894543
Bifidobacteriaceae	Inverse variance weighted	17	0.432738	0.511126	0.397198	-0.569069	1.43454	1.54147	0.566052	4.19773	0.332756
	Weighted median	17	0.536026	0.726843	0.460836	-0.888586	1.96064	1.7092	0.411237	7.10385
	MR Egger	17	0.173432	2.47751	0.945116	-4.68249	5.02935	1.18938	0.00925596	152.834	0.916112
Christensenellaceae	Inverse variance weighted	10	0.134126	0.429007	0.754553	-0.706729	0.97498	1.14354	0.493255	2.65112	0.964363
	Weighted median	10	-0.000387167	0.526377	0.999413	-1.03209	1.03131	0.999613	0.356263	2.80475
	MR Egger	10	-0.0529618	0.755299	0.945819	-1.53335	1.42742	0.948416	0.215812	4.16795	0.771118
Clostridiaceae1	Inverse variance weighted	10	0.246418	0.655397	0.706929	-1.03816	1.531	1.27943	0.354106	4.62278	0.877161
	Weighted median	10	0.23589	0.877412	0.788047	-1.48384	1.95562	1.26604	0.226766	7.06829
	MR Egger	10	1.59948	3.19325	0.629935	-4.6593	7.85825	4.95044	0.00947311	2586.99	0.676493
ClostridialesvadinBB60group	Inverse variance weighted	17	0.0590315	0.319057	0.853214	-0.56632	0.684383	1.06081	0.56761	1.98255	0.86839
	Weighted median	17	0.408558	0.44204	0.355354	-0.457841	1.27496	1.50465	0.632648	3.57855
	MR Egger	17	1.81734	0.922239	0.0675165	0.00975598	3.62493	6.15549	1.0098	37.5222	0.0602508
Coriobacteriaceae	Inverse variance weighted	15	-0.0431355	0.568133	0.939479	-1.15668	1.07041	0.957782	0.31453	2.91656	0.696254
	Weighted median	15	0.18882	0.777109	0.808022	-1.33431	1.71195	1.20782	0.263339	5.53978
	MR Egger	15	1.99833	2.40146	0.42036	-2.70854	6.70519	7.37669	0.0666341	816.633	0.39749
Defluviitaleaceae	Inverse variance weighted	10	-0.405572	0.381571	0.287827	-1.15345	0.342308	0.666596	0.315546	1.40819	0.907112
	Weighted median	10	-0.412852	0.480071	0.3898	-1.35379	0.528088	0.66176	0.258259	1.69569
	MR Egger	10	-1.27448	1.59125	0.446307	-4.39333	1.84438	0.279577	0.0123595	6.32416	0.589211
Desulfovibrionaceae	Inverse variance weighted	13	0.136105	0.481673	0.777508	-0.807974	1.08018	1.1458	0.44576	2.94522	0.152916
	Weighted median	13	0.529402	0.564536	0.348365	-0.577088	1.63589	1.69792	0.561531	5.13404
	MR Egger	13	0.855068	1.04264	0.429572	-1.1885	2.89864	2.35153	0.304677	18.1495	0.451245
Enterobacteriaceae	Inverse variance weighted	9	-0.681507	0.657052	0.299634	-1.96933	0.606316	0.505854	0.13955	1.83366	0.641283
	Weighted median	9	-1.16941	0.896405	0.192046	-2.92636	0.587547	0.310551	0.0535918	1.79957
	MR Egger	9	-1.86169	2.46756	0.475181	-6.6981	2.97473	0.15541	0.00123325	19.5843	0.634957
Erysipelotrichaceae	Inverse variance weighted	13	0.67469	0.658472	0.305538	-0.615914	1.96529	1.96342	0.540147	7.13702	0.281312
	Weighted median	13	0.368363	0.875393	0.673903	-1.34741	2.08413	1.44537	0.259913	8.03763
	MR Egger	13	0.648606	2.82958	0.822902	-4.89737	6.19458	1.91287	0.00746619	490.087	0.992588
FamilyXI	Inverse variance weighted	9	-0.143945	0.314779	0.647464	-0.760912	0.473022	0.865936	0.46724	1.60484	0.5777
	Weighted median	9	-0.136831	0.443907	0.757898	-1.00689	0.733227	0.872118	0.365354	2.08179
	MR Egger	9	-3.44611	2.281	0.174594	-7.91688	1.02466	0.0318694	0.000364539	2.78615	0.187223
FamilyXIII	Inverse variance weighted	12	0.382899	0.57209	0.503305	-0.738398	1.5042	1.46653	0.477879	4.50054	0.680618
	Weighted median	12	0.52162	0.740991	0.481464	-0.930722	1.97396	1.68475	0.394269	7.19914
	MR Egger	12	-3.06242	3.85786	0.445732	-10.6238	4.49898	0.0467745	2.43295e-05	89.9256	0.387735
Lachnospiraceae	Inverse variance weighted	17	-0.2828	0.491737	0.565221	-1.2466	0.681004	0.753671	0.28748	1.97586	0.89802
	Weighted median	17	0.0485444	0.690856	0.943981	-1.30553	1.40262	1.04974	0.271028	4.06585
	MR Egger	17	1.27501	1.49827	0.408155	-1.66159	4.21161	3.57874	0.189837	67.4653	0.288372
Lactobacillaceae	Inverse variance weighted	9	0.20041	0.449695	0.655845	-0.680993	1.08181	1.2219	0.506114	2.95002	0.275176
	Weighted median	9	0.421298	0.576044	0.464557	-0.707748	1.55034	1.52394	0.492753	4.71309
	MR Egger	9	2.17438	2.0496	0.323969	-1.84283	6.1916	8.79675	0.158368	488.625	0.356415
Methanobacteriaceae	Inverse variance weighted	11	-0.360899	0.257089	0.160381	-0.864793	0.142995	0.697049	0.421139	1.15372	0.748036
	Weighted median	11	-0.272727	0.337334	0.418816	-0.933902	0.388448	0.761301	0.393017	1.47469
	MR Egger	11	-0.718639	0.961781	0.474013	-2.60373	1.16645	0.487415	0.0739971	3.21058	0.708462
Oxalobacteraceae	Inverse variance weighted	15	-0.502104	0.268223	0.0612116	-1.02782	0.0236133	0.605256	0.357785	1.02389	0.441985
	Weighted median	15	-0.492542	0.386708	0.202777	-1.25049	0.265405	0.611071	0.286365	1.30396
	MR Egger	15	-0.804929	1.11439	0.482901	-2.98914	1.37928	0.44712	0.0503307	3.97205	0.78345
Pasteurellaceae	Inverse variance weighted	14	0.201464	0.415953	0.628143	-0.613805	1.01673	1.22319	0.541287	2.76415	0.094658
	Weighted median	14	0.229139	0.504726	0.649838	-0.760124	1.2184	1.25752	0.467609	3.38178
	MR Egger	14	0.752437	1.22812	0.551528	-1.65469	3.15956	2.12216	0.191152	23.5602	0.640708
Peptococcaceae	Inverse variance weighted	8	-1.36403	0.733881	0.0630772	-2.80243	0.0743812	0.255629	0.0606622	1.07722	0.862377
	Weighted median	8	-1.69565	0.954852	0.0757616	-3.56716	0.175859	0.18348	0.0282359	1.19227
	MR Egger	8	-1.32736	3.37306	0.707539	-7.93856	5.28383	0.265176	0.00035672	197.124	0.991476
Peptostreptococcaceae	Inverse variance weighted	13	-0.32413	0.563523	0.565166	-1.42863	0.780375	0.723156	0.239636	2.18229	0.965515
	Weighted median	13	-0.0218832	0.731382	0.976131	-1.45539	1.41163	0.978354	0.233309	4.10262
	MR Egger	13	-0.0400923	1.73379	0.981965	-3.43832	3.35813	0.960701	0.0321187	28.7354	0.865617
Porphyromonadaceae	Inverse variance weighted	11	-1.47698	0.60412	0.0144915	-2.66106	-0.292904	0.228326	0.0698744	0.746094	0.331623
	Weighted median	11	-1.2649	0.812575	0.119552	-2.85755	0.327746	0.282267	0.0574093	1.38784
	MR Egger	11	2.27061	2.22189	0.333497	-2.08429	6.62552	9.68535	0.124396	754.095	0.115037
Prevotellaceae	Inverse variance weighted	16	0.437404	0.488041	0.370122	-0.519156	1.39396	1.54868	0.595022	4.0308	0.0597569
	Weighted median	16	0.773406	0.584815	0.186008	-0.372831	1.91964	2.16713	0.688782	6.81852
	MR Egger	16	1.66212	1.08126	0.146532	-0.457153	3.7814	5.27049	0.633083	43.8775	0.227159
Rhodospirillaceae	Inverse variance weighted	16	0.319402	0.371167	0.389495	-0.408086	1.04689	1.3763	0.664921	2.84878	0.831448
	Weighted median	16	0.271635	0.524664	0.604646	-0.756706	1.29998	1.31211	0.46921	3.66921
	MR Egger	16	1.76555	1.99347	0.390756	-2.14165	5.67274	5.84476	0.117461	290.83	0.472496
Rikenellaceae	Inverse variance weighted	20	0.175863	0.484948	0.716872	-0.774636	1.12636	1.19227	0.460872	3.08441	0.105697
	Weighted median	20	0.4754	0.561448	0.397141	-0.625038	1.57584	1.60866	0.535241	4.83479
	MR Egger	20	1.73085	1.65543	0.309601	-1.51379	4.97549	5.64548	0.220075	144.82	0.33887
Ruminococcaceae	Inverse variance weighted	11	0.00196344	0.375525	0.995828	-0.734065	0.737992	1.00197	0.479954	2.09173	0.830534
	Weighted median	11	-0.177916	0.504438	0.724312	-1.16661	0.810782	0.837013	0.311419	2.24967
	MR Egger	11	-0.699079	0.797046	0.403244	-2.26129	0.863132	0.497043	0.104216	2.37057	0.34474
Streptococcaceae	Inverse variance weighted	16	0.0554557	0.457291	0.903477	-0.840835	0.951746	1.05702	0.43135	2.59023	0.79203
	Weighted median	16	0.513579	0.613814	0.402761	-0.689497	1.71665	1.67126	0.501829	5.56588
	MR Egger	16	-0.551201	1.8432	0.769298	-4.16387	3.06147	0.576257	0.0155473	21.3588	0.739084
Veillonellaceae	Inverse variance weighted	21	-0.117036	0.396139	0.767657	-0.893468	0.659397	0.889553	0.409234	1.93363	0.153414
	Weighted median	21	-0.218402	0.475714	0.64616	-1.1508	0.713997	0.803802	0.316383	2.04214
	MR Egger	21	-0.458622	0.761997	0.554376	-1.95214	1.03489	0.632154	0.141971	2.8148	0.603315
Verrucomicrobiaceae	Inverse variance weighted	11	-0.178063	0.576336	0.757355	-1.30768	0.951557	0.83689	0.270446	2.58974	0.956426
	Weighted median	11	-0.174651	0.771324	0.820867	-1.68645	1.33714	0.83975	0.185176	3.80815
	MR Egger	11	-4.19727	3.67262	0.282588	-11.3956	3.00106	0.0150365	1.12447e-05	20.1069	0.296552
Victivallaceae	Inverse variance weighted	13	0.185989	0.26751	0.486892	-0.338331	0.710309	1.20441	0.71296	2.03462	0.781487
	Weighted median	13	0.130173	0.362195	0.719294	-0.579728	0.840075	1.13903	0.560051	2.31654
	MR Egger	13	-0.939517	1.63619	0.577379	-4.14645	2.26742	0.390816	0.0158204	9.65444	0.500109
Genus
Clostridiuminnocuum	Inverse variance weighted	10	0.78789	0.615274	0.200352	-0.418048	1.99383	2.19875	0.658331	7.34358	0.0162652
	Weighted median	10	1.08441	0.602229	0.0717569	-0.0959605	2.26478	2.95769	0.9085	9.62896
	MR Egger	10	2.7139	4.07029	0.523688	-5.26388	10.6917	15.088	0.00517518	43988.1	0.644613
Eubacteriumbrachy	Inverse variance weighted	9	-0.00763361	0.35926	0.983048	-0.711782	0.696515	0.992395	0.490769	2.00675	0.653721
	Weighted median	9	-0.0770298	0.480147	0.872543	-1.01812	0.864058	0.925862	0.361274	2.37277
	MR Egger	9	-1.51364	1.90468	0.452888	-5.24681	2.21954	0.220108	0.00526427	9.20306	0.447221
Eubacteriumcoprostanoligenes	Inverse variance weighted	14	-0.816078	0.578019	0.157993	-1.94899	0.316839	0.442162	0.142417	1.37278	0.489013
	Weighted median	14	-0.480163	0.816594	0.556528	-2.08069	1.12036	0.618683	0.124844	3.06596
	MR Egger	14	0.269048	2.64929	0.920787	-4.92356	5.46166	1.30872	0.00727317	235.488	0.681936
Eubacteriumeligens	Inverse variance weighted	8	-0.210889	0.823111	0.797789	-1.82419	1.40241	0.809864	0.161349	4.06498	0.380866
	Weighted median	8	-0.775383	1.10678	0.483567	-2.94467	1.3939	0.460528	0.0526197	4.03054
	MR Egger	8	1.28689	3.71256	0.740701	-5.98973	8.56351	3.62151	0.00250433	5237.05	0.692452
Eubacteriumfissicatena	Inverse variance weighted	8	0.369668	0.381981	0.333161	-0.379014	1.11835	1.44725	0.684536	3.0598	0.194702
	Weighted median	8	0.0237756	0.441151	0.957019	-0.840881	0.888432	1.02406	0.43133	2.43131
	MR Egger	8	-1.4624	2.2364	0.537411	-5.84574	2.92094	0.231679	0.00289219	18.5587	0.437264
Eubacteriumhallii	Inverse variance weighted	15	0.0648438	0.341531	0.849417	-0.604557	0.734245	1.06699	0.546316	2.08391	0.740464
	Weighted median	15	0.254805	0.47391	0.590808	-0.674059	1.18367	1.29021	0.509636	3.26633
	MR Egger	15	-0.0871606	0.647443	0.894972	-1.35615	1.18183	0.91653	0.257651	3.26033	0.786621
Eubacteriumnodatum	Inverse variance weighted	11	0.017538	0.362779	0.961442	-0.693509	0.728585	1.01769	0.499819	2.07215	0.289168
	Weighted median	11	-0.140347	0.448109	0.75413	-1.01864	0.737948	0.869057	0.361085	2.09164
	MR Egger	11	-0.387875	1.93782	0.845805	-4.186	3.41025	0.678497	0.015207	30.2727	0.835781
Eubacteriumoxidoreducens	Inverse variance weighted	5	-0.286932	0.643273	0.655561	-1.54775	0.973883	0.750563	0.212727	2.64821	0.196628
	Weighted median	5	0.219342	0.702769	0.754956	-1.15809	1.59677	1.24526	0.314087	4.93706
	MR Egger	5	0.276686	4.96542	0.959066	-9.45554	10.0089	1.31875	7.82551e-05	22223.6	0.91586
Eubacteriumrectale	Inverse variance weighted	12	0.909779	0.735216	0.215927	-0.531244	2.3508	2.48377	0.587873	10.494	0.0561469
	Weighted median	12	1.17715	0.807024	0.144668	-0.404621	2.75891	3.2451	0.667229	15.7827
	MR Egger	12	0.360523	1.96316	0.857963	-3.48728	4.20832	1.43408	0.0305841	67.2436	0.767375
Eubacteriumruminantium	Inverse variance weighted	19	0.387328	0.288971	0.180124	-0.179054	0.953711	1.47304	0.836061	2.59532	0.537028
	Weighted median	19	0.0747817	0.421335	0.859125	-0.751034	0.900598	1.07765	0.471878	2.46107
	MR Egger	19	-0.423186	0.904061	0.645663	-2.19514	1.34877	0.654957	0.111342	3.8527	0.357322
Eubacteriumventriosum	Inverse variance weighted	14	0.0385458	0.590375	0.947943	-1.11859	1.19568	1.0393	0.326741	3.30581	0.231526
	Weighted median	14	-0.264944	0.719724	0.712784	-1.6756	1.14571	0.767249	0.187195	3.14469
	MR Egger	14	-2.64147	2.90166	0.380571	-8.32872	3.04579	0.0712568	0.000241482	21.0266	0.364025
Eubacteriumxylanophilum	Inverse variance weighted	9	-0.14824	0.761485	0.84565	-1.64075	1.34427	0.862224	0.193835	3.83539	0.233699
	Weighted median	9	0.105565	0.919424	0.908591	-1.69651	1.90764	1.11134	0.183323	6.73715
	MR Egger	9	3.69165	3.15749	0.280603	-2.49704	9.88034	40.1109	0.0823282	19542.3	0.251273
Ruminococcusgauvreauii	Inverse variance weighted	12	0.108863	0.556825	0.844996	-0.982513	1.20024	1.11501	0.374369	3.32091	0.774552
	Weighted median	12	0.0815272	0.745475	0.912915	-1.3796	1.54266	1.08494	0.251678	4.677
	MR Egger	12	0.756635	3.08268	0.811074	-5.28542	6.79869	2.13109	0.0050649	896.674	0.835115
Ruminococcusgnavus	Inverse variance weighted	12	-0.00530093	0.351715	0.987975	-0.694662	0.68406	0.994713	0.499243	1.98191	0.721541
	Weighted median	12	-0.0456488	0.473088	0.923131	-0.972901	0.881604	0.955377	0.377985	2.41477
	MR Egger	12	1.54512	1.46297	0.315746	-1.3223	4.41254	4.68853	0.266522	82.4785	0.300528
Ruminococcustorques	Inverse variance weighted	13	-0.284896	0.465207	0.540269	-1.1967	0.626909	0.752093	0.30219	1.87182	0.755987
	Weighted median	13	0.0857555	0.662651	0.897031	-1.21304	1.38455	1.08954	0.297292	3.99303
	MR Egger	13	1.08285	1.05236	0.325585	-0.979769	3.14547	2.95309	0.375398	23.2307	0.175249
Actinomyces	Inverse variance weighted	7	0.231574	0.414248	0.576147	-0.580353	1.0435	1.26058	0.559701	2.83914	0.57101
	Weighted median	7	-0.0914735	0.540483	0.865605	-1.15082	0.967873	0.912585	0.316377	2.63234
	MR Egger	7	-0.902973	1.33263	0.528114	-3.51493	1.70899	0.405363	0.0297498	5.52336	0.41144
Adlercreutzia	Inverse variance weighted	12	0.395857	0.374095	0.289978	-0.33737	1.12908	1.48566	0.713644	3.09282	0.817475
	Weighted median	12	0.323381	0.481377	0.501722	-0.620118	1.26688	1.38179	0.537881	3.54976
	MR Egger	12	0.541905	2.06977	0.798775	-3.51484	4.59865	1.71928	0.0297526	99.3502	0.94422
Akkermansia	Inverse variance weighted	11	-0.180248	0.575777	0.754241	-1.30877	0.948274	0.835063	0.270152	2.58125	0.956528
	Weighted median	11	-0.174928	0.721485	0.808427	-1.58904	1.23918	0.839518	0.204122	3.45279
	MR Egger	11	-4.20003	3.63047	0.277103	-11.3158	2.91569	0.0149951	1.21794e-05	18.4616	0.291134
Alistipes	Inverse variance weighted	15	0.276748	0.551306	0.615677	-0.803812	1.35731	1.31883	0.44762	3.88572	0.9779
	Weighted median	15	0.0510042	0.711001	0.942812	-1.34256	1.44457	1.05233	0.261177	4.24002
	MR Egger	15	-0.443129	2.45053	0.85929	-5.24616	4.35991	0.642024	0.00526769	78.2497	0.767807
Allisonella	Inverse variance weighted	9	0.331181	0.351343	0.345879	-0.357452	1.01981	1.39261	0.699457	2.77268	0.587431
	Weighted median	9	0.818296	0.467487	0.0800471	-0.0979794	1.73457	2.26663	0.906668	5.6665
	MR Egger	9	-0.989304	2.06179	0.645979	-5.03041	3.0518	0.371835	0.00653614	21.1534	0.536455
Alloprevotella	Inverse variance weighted	7	0.00650422	0.323144	0.983941	-0.626858	0.639867	1.00653	0.534268	1.89623	0.542188
	Weighted median	7	0.051944	0.425364	0.902807	-0.78177	0.885658	1.05332	0.457595	2.42458
	MR Egger	7	5.67809	2.85355	0.103272	0.0851407	11.271	292.39	1.08887	78514.4	0.101884
Anaerofilum	Inverse variance weighted	11	0.37815	0.343811	0.271385	-0.295719	1.05202	1.45958	0.743997	2.86343	0.313179
	Weighted median	11	0.0485698	0.445347	0.913154	-0.82431	0.92145	1.04977	0.438537	2.51293
	MR Egger	11	-0.691937	1.68182	0.690388	-3.9883	2.60443	0.500606	0.0185311	13.5235	0.531398
Anaerostipes	Inverse variance weighted	13	0.289967	0.414816	0.484535	-0.523071	1.10301	1.33638	0.592697	3.01321	0.245987
	Weighted median	13	0.184199	0.523751	0.725069	-0.842353	1.21075	1.20226	0.430696	3.356
	MR Egger	13	-0.129435	0.866424	0.883949	-1.82763	1.56876	0.878591	0.160795	4.80067	0.589055
Anaerotruncus	Inverse variance weighted	13	-0.516648	0.453303	0.254394	-1.40512	0.371825	0.596517	0.245337	1.45038	0.886751
	Weighted median	13	-1.14202	0.618936	0.0650184	-2.35513	0.071096	0.319174	0.0948809	1.07368
	MR Egger	13	-1.82871	1.18839	0.152106	-4.15795	0.500539	0.160621	0.0156395	1.64961	0.257453
Bacteroides	Inverse variance weighted	10	-0.0105724	0.63874	0.986794	-1.2625	1.24136	0.989483	0.282945	3.46031	0.889296
	Weighted median	10	-0.300184	0.847493	0.723187	-1.96127	1.3609	0.740682	0.14068	3.89971
	MR Egger	10	-2.69309	3.47618	0.460784	-9.5064	4.12022	0.0676716	7.43743e-05	61.573	0.455041
Barnesiella	Inverse variance weighted	14	0.4552	0.491609	0.354478	-0.508354	1.41875	1.57649	0.601485	4.13197	0.906374
	Weighted median	14	0.939785	0.667474	0.159139	-0.368464	2.24804	2.55943	0.691796	9.46911
	MR Egger	14	4.48774	2.29964	0.0747327	-0.0195578	8.99504	88.9202	0.980632	8062.96	0.0978542
Bifidobacterium	Inverse variance weighted	14	0.733829	0.551731	0.183503	-0.347565	1.81522	2.08304	0.706406	6.14244	0.35727
	Weighted median	14	0.993355	0.771988	0.198182	-0.519742	2.50645	2.70028	0.594674	12.2613
	MR Egger	14	4.82566	2.69354	0.098435	-0.453675	10.105	124.668	0.635289	24464.7	0.147319
Bilophila	Inverse variance weighted	14	0.216404	0.446901	0.628221	-0.659522	1.09233	1.2416	0.517098	2.98121	0.739033
	Weighted median	14	0.201026	0.608423	0.741093	-0.991482	1.39353	1.22266	0.371026	4.02907
	MR Egger	14	3.33356	2.49223	0.205833	-1.55122	8.21834	28.0379	0.211989	3708.32	0.227693
Blautia	Inverse variance weighted	10	-0.663234	0.579122	0.252109	-1.79831	0.471845	0.515182	0.165578	1.60295	0.565005
	Weighted median	10	-1.00767	0.814457	0.216003	-2.604	0.588669	0.36507	0.073977	1.80159
	MR Egger	10	-0.800612	1.82444	0.672398	-4.37652	2.7753	0.449054	0.012569	16.0434	0.938661
Butyricicoccus	Inverse variance weighted	8	1.33259	0.491571	0.00671054	0.369109	2.29607	3.79084	1.44645	9.93502	0.934186
	Weighted median	8	1.14201	0.632896	0.0711646	-0.0984624	2.38249	3.13307	0.90623	10.8319
	MR Egger	8	0.702661	0.889539	0.459648	-1.04084	2.44616	2.01912	0.353159	11.5439	0.428102
Butyricimonas	Inverse variance weighted	15	0.632314	0.39619	0.110491	-0.144218	1.40885	1.88196	0.865699	4.09123	0.752147
	Weighted median	15	0.75288	0.565197	0.182838	-0.354906	1.86067	2.1231	0.701239	6.42801
	MR Egger	15	0.61009	1.34675	0.65801	-2.02954	3.24972	1.8406	0.131396	25.7831	0.986486
Butyrivibrio	Inverse variance weighted	14	-0.157073	0.257776	0.542299	-0.662314	0.348167	0.854641	0.515657	1.41647	0.859922
	Weighted median	14	-0.213474	0.338621	0.528419	-0.877171	0.450223	0.807773	0.415958	1.56866
	MR Egger	14	0.858613	1.43213	0.559965	-1.94836	3.66558	2.35989	0.142508	39.0789	0.484725
CandidatusSoleaferrea	Inverse variance weighted	14	-0.310809	0.299832	0.299918	-0.898481	0.276863	0.732854	0.407188	1.31899	0.439212
	Weighted median	14	-0.235865	0.409275	0.564414	-1.03804	0.566315	0.789888	0.354147	1.76176
	MR Egger	14	0.598504	0.845229	0.492411	-1.05815	2.25515	1.81939	0.347099	9.53675	0.272569
Catenibacterium	Inverse variance weighted	5	-0.519124	0.567332	0.360177	-1.63109	0.592846	0.595042	0.195715	1.80913	0.123784
	Weighted median	5	-0.785472	0.551836	0.154626	-1.86707	0.296126	0.455904	0.154576	1.34464
	MR Egger	5	-5.61259	7.44395	0.505643	-20.2027	8.97755	0.00365161	1.68294e-09	7923.2	0.541676
ChristensenellaceaeR.7group	Inverse variance weighted	10	0.451534	0.855992	0.597848	-1.22621	2.12928	1.57072	0.293402	8.4088	0.112066
	Weighted median	10	0.705543	1.02417	0.49089	-1.30183	2.71291	2.02495	0.272035	15.0731
	MR Egger	10	-2.37571	2.68059	0.401331	-7.62968	2.87825	0.0929482	0.000485818	17.7832	0.298689
Clostridiumsensustricto1	Inverse variance weighted	6	-0.627422	0.72056	0.383895	-2.03972	0.784875	0.533966	0.130065	2.19213	0.719374
	Weighted median	6	-0.283113	0.930953	0.761044	-2.10778	1.54156	0.753435	0.121507	4.67185
	MR Egger	6	0.933192	3.24691	0.788074	-5.43076	7.29714	2.54261	0.00437978	1476.07	0.647892
Collinsella	Inverse variance weighted	10	0.270285	0.502204	0.590441	-0.714035	1.25461	1.31034	0.489664	3.50645	0.607784
	Weighted median	10	0.257098	0.653404	0.693969	-1.02357	1.53777	1.29317	0.359309	4.6542
	MR Egger	10	1.96834	2.11868	0.380048	-2.18428	6.12096	7.15876	0.112558	455.301	0.433293
Coprobacter	Inverse variance weighted	13	-0.0712163	0.35772	0.842197	-0.772347	0.629914	0.93126	0.461928	1.87745	0.0974253
	Weighted median	13	0.14269	0.460472	0.756655	-0.759836	1.04522	1.15337	0.467743	2.84401
	MR Egger	13	2.0738	0.878457	0.0377653	0.352023	3.79557	7.95498	1.42194	44.5038	0.0250633
Coprococcus1	Inverse variance weighted	13	-0.980532	0.691242	0.156043	-2.33537	0.374303	0.375111	0.096775	1.45398	0.117891
	Weighted median	13	-1.17168	0.842354	0.164239	-2.82269	0.479337	0.309847	0.0594459	1.615
	MR Egger	13	0.992454	2.5357	0.702983	-3.97752	5.96243	2.69785	0.018732	388.553	0.435294
Coprococcus2	Inverse variance weighted	10	-0.616471	0.558837	0.26997	-1.71179	0.478849	0.539846	0.180542	1.61422	0.713223
	Weighted median	10	-0.858323	0.729792	0.239547	-2.28871	0.572069	0.423872	0.101397	1.77193
	MR Egger	10	0.870387	2.30601	0.715661	-3.6494	5.39017	2.38783	0.0260068	219.241	0.525006
Coprococcus3	Inverse variance weighted	10	0.134342	0.584142	0.818106	-1.01058	1.27926	1.14378	0.364009	3.59398	0.966328
	Weighted median	10	0.247298	0.746535	0.740447	-1.21591	1.71051	1.28056	0.29644	5.53176
	MR Egger	10	-1.28929	1.83059	0.501228	-4.87724	2.29866	0.275466	0.00761797	9.96085	0.435646
DefluviitaleaceaeUCG011	Inverse variance weighted	8	-0.251649	0.44515	0.571862	-1.12414	0.620845	0.777518	0.324931	1.8605	0.870846
	Weighted median	8	-0.387645	0.574599	0.499907	-1.51386	0.738569	0.678653	0.220059	2.09294
	MR Egger	8	-1.92764	2.04562	0.382402	-5.93706	2.08177	0.145491	0.00263978	8.01868	0.433397
Desulfovibrio	Inverse variance weighted	11	-0.339764	0.343186	0.32216	-1.01241	0.33288	0.711938	0.363343	1.39498	0.539139
	Weighted median	11	-0.117763	0.457658	0.796934	-1.01477	0.779246	0.888906	0.362485	2.17983
	MR Egger	11	-0.0881642	0.869834	0.921489	-1.79304	1.61671	0.915611	0.166454	5.0365	0.760099
Dialister	Inverse variance weighted	11	0.0887168	0.464997	0.84869	-0.822677	1.00011	1.09277	0.439254	2.71858	0.856946
	Weighted median	11	0.0643377	0.632402	0.918967	-1.17517	1.30385	1.06645	0.308766	3.68344
	MR Egger	11	0.456476	2.30818	0.847624	-4.06755	4.9805	1.5785	0.0171193	145.547	0.874377
Dorea	Inverse variance weighted	11	1.20282	0.487956	0.0137004	0.24643	2.15922	3.3295	1.27945	8.66434	0.578657
	Weighted median	11	0.951244	0.745768	0.202124	-0.510462	2.41295	2.58893	0.600218	11.1669
	MR Egger	11	1.64259	1.13591	0.182071	-0.583801	3.86898	5.16855	0.557774	47.8937	0.678205
Eggerthella	Inverse variance weighted	10	-0.70262	0.360657	0.0513947	-1.40951	0.00426673	0.495286	0.244264	1.00428	0.68173
	Weighted median	10	-1.09565	0.482658	0.0232056	-2.04166	-0.14964	0.334322	0.129813	0.861018
	MR Egger	10	0.3503	1.56954	0.828984	-2.726	3.4266	1.41949	0.0654809	30.7717	0.510134
Eisenbergiella	Inverse variance weighted	13	-0.243749	0.321911	0.448934	-0.874694	0.387196	0.783684	0.41699	1.47285	0.511989
	Weighted median	13	-0.362985	0.434707	0.403712	-1.21501	0.489041	0.695597	0.296707	1.63075
	MR Egger	13	0.620007	2.37867	0.799175	-4.04218	5.28219	1.85894	0.0175592	196.801	0.720931
Enterorhabdus	Inverse variance weighted	8	0.00633756	0.357434	0.985854	-0.694234	0.706909	1.00636	0.499457	2.02771	0.262259
	Weighted median	8	0.495149	0.417467	0.235591	-0.323086	1.31338	1.64074	0.723911	3.71874
	MR Egger	8	0.942662	0.840159	0.304745	-0.704049	2.58937	2.56681	0.494579	13.3214	0.267329
Erysipelatoclostridium	Inverse variance weighted	14	0.322977	0.413656	0.434928	-0.487789	1.13374	1.38123	0.613982	3.10727	0.851458
	Weighted median	14	0.529244	0.555647	0.340852	-0.559824	1.61831	1.69765	0.571309	5.04457
	MR Egger	14	0.751846	1.66497	0.659634	-2.5115	4.01519	2.12091	0.0811462	55.4341	0.794814
ErysipelotrichaceaeUCG003	Inverse variance weighted	14	0.443447	0.445728	0.319794	-0.430181	1.31707	1.55807	0.650391	3.73249	0.984835
	Weighted median	14	0.400583	0.558698	0.473378	-0.694466	1.49563	1.49269	0.499341	4.46215
	MR Egger	14	0.427102	1.35708	0.758379	-2.23278	3.08699	1.53281	0.10723	21.9109	0.990036
Escherichia.Shigella	Inverse variance weighted	12	-0.321778	0.482299	0.504661	-1.26708	0.623529	0.724859	0.281652	1.8655	0.406027
	Weighted median	12	0.281651	0.673424	0.675774	-1.03826	1.60156	1.32532	0.35407	4.96078
	MR Egger	12	-1.66953	1.60764	0.323495	-4.8205	1.48143	0.188335	0.00806274	4.39924	0.399647
Faecalibacterium	Inverse variance weighted	9	0.116196	0.425989	0.785032	-0.718743	0.951134	1.12322	0.487365	2.58864	0.991881
	Weighted median	9	-0.028636	0.529724	0.956889	-1.06689	1.00962	0.97177	0.344075	2.74457
	MR Egger	9	0.0363664	0.803445	0.965162	-1.53839	1.61112	1.03704	0.214727	5.00841	0.910004
FamilyXIIIAD3011group	Inverse variance weighted	15	-0.314359	0.471224	0.504701	-1.23796	0.609241	0.730257	0.289975	1.83903	0.54509
	Weighted median	15	-0.608673	0.703321	0.386804	-1.98718	0.769835	0.544072	0.137081	2.15941
	MR Egger	15	2.12666	1.94414	0.293862	-1.68386	5.93718	8.38681	0.185656	378.865	0.218126
FamilyXIIIUCG001	Inverse variance weighted	8	-0.992117	0.653719	0.129102	-2.27341	0.289171	0.370791	0.102961	1.33532	0.910766
	Weighted median	8	-0.974545	0.801883	0.224244	-2.54624	0.597145	0.377364	0.0783761	1.81692
	MR Egger	8	-1.62645	3.17775	0.627059	-7.85484	4.60193	0.196625	0.000387868	99.677	0.845111
Flavonifractor	Inverse variance weighted	7	0.684772	0.585985	0.242572	-0.463759	1.8333	1.98332	0.628915	6.25451	0.509334
	Weighted median	7	0.752487	0.803459	0.348985	-0.822293	2.32727	2.12227	0.439423	10.2499
	MR Egger	7	-1.23696	2.56484	0.649982	-6.26403	3.79012	0.290267	0.00190355	44.2619	0.476295
Fusicatenibacter	Inverse variance weighted	18	-0.662947	0.440547	0.132368	-1.52642	0.200524	0.51533	0.217313	1.22204	0.831119
	Weighted median	18	-0.471129	0.628073	0.453184	-1.70215	0.759895	0.624297	0.182291	2.13805
	MR Egger	18	-0.330989	1.18026	0.782735	-2.64429	1.98232	0.718213	0.0710555	7.25953	0.765666
Gordonibacter	Inverse variance weighted	15	0.15509	0.216789	0.474365	-0.269817	0.579996	1.16776	0.763519	1.78603	0.467311
	Weighted median	15	0.169697	0.302081	0.57428	-0.422382	0.761776	1.18495	0.655483	2.14208
	MR Egger	15	-0.0526692	0.908624	0.954657	-1.83357	1.72823	0.948694	0.159842	5.6307	0.817232
Haemophilus	Inverse variance weighted	11	0.494013	0.50508	0.32803	-0.495944	1.48397	1.63888	0.608996	4.41042	0.102026
	Weighted median	11	0.387524	0.575018	0.500354	-0.739511	1.51456	1.47333	0.477347	4.54741
	MR Egger	11	0.303172	1.72955	0.864732	-3.08674	3.69308	1.35415	0.0456505	40.1685	0.910227
Holdemanella	Inverse variance weighted	14	0.274093	0.400662	0.493911	-0.511204	1.05939	1.31534	0.599773	2.88461	0.446292
	Weighted median	14	0.335783	0.537422	0.5321	-0.717564	1.38913	1.39904	0.48794	4.01136
	MR Egger	14	-2.78247	1.78801	0.145632	-6.28696	0.722022	0.0618855	0.00186041	2.05859	0.104905
Holdemania	Inverse variance weighted	15	-0.354932	0.394373	0.368125	-1.1279	0.418038	0.701221	0.323711	1.51898	0.888398
	Weighted median	15	-0.530724	0.518153	0.305712	-1.5463	0.484856	0.588179	0.213034	1.62394
	MR Egger	15	0.980549	1.36765	0.486081	-1.70004	3.66114	2.66592	0.182677	38.9055	0.326427
Howardella	Inverse variance weighted	11	-0.314438	0.272522	0.248579	-0.848581	0.219705	0.730199	0.428022	1.24571	0.965979
	Weighted median	11	-0.128118	0.351969	0.715856	-0.817978	0.561742	0.87975	0.441323	1.75372
	MR Egger	11	-1.90488	1.27328	0.16886	-4.4005	0.590749	0.148841	0.0122712	1.80534	0.232982
Hungatella	Inverse variance weighted	5	0.96639	0.465838	0.0380309	0.0533485	1.87943	2.62844	1.0548	6.54978	0.37259
	Weighted median	5	0.707784	0.647883	0.274632	-0.562066	1.97763	2.02949	0.57003	7.22563
	MR Egger	5	4.77408	2.87147	0.194981	-0.853997	10.4022	118.401	0.42571	32930.4	0.271908
Intestinibacter	Inverse variance weighted	15	0.240713	0.417748	0.564469	-0.578073	1.0595	1.27216	0.560979	2.88492	0.353718
	Weighted median	15	0.323595	0.595899	0.587105	-0.844367	1.49156	1.38209	0.429829	4.44401
	MR Egger	15	-0.426345	1.25839	0.740169	-2.8928	2.04011	0.652891	0.055421	7.69142	0.582521
Intestinimonas	Inverse variance weighted	17	-0.435763	0.369493	0.238257	-1.15997	0.288443	0.646771	0.313496	1.33435	0.343861
	Weighted median	17	-0.425616	0.499913	0.394558	-1.40545	0.554213	0.653367	0.245258	1.74057
	MR Egger	17	-1.53673	1.01426	0.150527	-3.52467	0.451217	0.215084	0.0294615	1.57022	0.262739
Lachnoclostridium	Inverse variance weighted	16	0.740922	0.581392	0.202524	-0.398606	1.88045	2.09787	0.671255	6.55646	0.16201
	Weighted median	16	1.11775	0.755041	0.138771	-0.36213	2.59763	3.05797	0.696192	13.4319
	MR Egger	16	1.26258	2.17567	0.570922	-3.00173	5.52689	3.53454	0.0497011	251.362	0.806628
Lachnospira	Inverse variance weighted	7	-0.373432	0.954459	0.695613	-2.24417	1.49731	0.688368	0.106015	4.46964	0.258811
	Weighted median	7	-0.174733	1.08527	0.87209	-2.30187	1.9524	0.839681	0.100072	7.04557
	MR Egger	7	0.595838	5.3793	0.916111	-9.94759	11.1393	1.81455	4.78428e-05	68821.2	0.861493
LachnospiraceaeFCS020group	Inverse variance weighted	15	-0.00946676	0.376188	0.979923	-0.746795	0.727861	0.990578	0.473883	2.07065	0.9624
	Weighted median	15	0.0564552	0.538594	0.916519	-0.999188	1.1121	1.05808	0.368178	3.04073
	MR Egger	15	0.166384	0.768879	0.832036	-1.34062	1.67339	1.18103	0.261684	5.33019	0.797244
LachnospiraceaeNC2004group	Inverse variance weighted	9	0.140948	0.510844	0.782616	-0.860307	1.1422	1.15136	0.423032	3.13366	0.0608583
	Weighted median	9	0.289922	0.567247	0.609279	-0.821883	1.40173	1.33632	0.439603	4.06221
	MR Egger	9	1.44519	2.14176	0.521479	-2.75266	5.64304	4.24266	0.063758	282.32	0.549559
LachnospiraceaeND3007group	Inverse variance weighted	4	-0.473213	1.15261	0.681397	-2.73233	1.7859	0.622998	0.0650675	5.96497	0.299001
	Weighted median	4	-0.746388	1.34448	0.578793	-3.38157	1.8888	0.474076	0.033994	6.61141
	MR Egger	4	-23.7985	17.1422	0.299462	-57.3972	9.80026	4.61806e-11	1.18228e-25	18038.4	0.305995
LachnospiraceaeNK4A136group	Inverse variance weighted	16	-0.0272111	0.325808	0.933439	-0.665795	0.611373	0.973156	0.513865	1.84296	0.55083
	Weighted median	16	0.200933	0.471725	0.670141	-0.723647	1.12551	1.22254	0.48498	3.0818
	MR Egger	16	-0.00386932	0.567061	0.994652	-1.11531	1.10757	0.996138	0.327814	3.027	0.9606
LachnospiraceaeUCG001	Inverse variance weighted	16	-0.281695	0.448568	0.530012	-1.16089	0.597498	0.754504	0.313208	1.81757	0.0313763
	Weighted median	16	-0.640885	0.535153	0.231083	-1.68979	0.408015	0.526826	0.184559	1.50383
	MR Egger	16	-1.97033	1.54462	0.222852	-4.99778	1.05711	0.13941	0.00675293	2.87805	0.272836
LachnospiraceaeUCG004	Inverse variance weighted	13	-0.341737	0.543613	0.529584	-1.40722	0.723745	0.710535	0.244823	2.06214	0.209604
	Weighted median	13	-0.0547113	0.654218	0.933352	-1.33698	1.22756	0.946758	0.262638	3.41288
	MR Egger	13	-0.0522642	1.81593	0.977555	-3.61148	3.50696	0.949078	0.0270117	33.3466	0.869787
LachnospiraceaeUCG008	Inverse variance weighted	12	0.0639463	0.481978	0.894451	-0.880731	1.00862	1.06604	0.41448	2.74182	0.174231
	Weighted median	12	-0.195929	0.553165	0.723192	-1.28013	0.888275	0.822071	0.278	2.43093
	MR Egger	12	3.61044	3.18471	0.283376	-2.63159	9.85246	36.9823	0.0719641	19005.1	0.286356
LachnospiraceaeUCG010	Inverse variance weighted	11	-0.702814	0.606318	0.246394	-1.8912	0.485568	0.49519	0.150891	1.6251	0.791483
	Weighted median	11	-1.06778	0.815268	0.190286	-2.66571	0.530143	0.34377	0.0695501	1.69917
	MR Egger	11	-0.3137	2.02208	0.880137	-4.27698	3.64958	0.730738	0.0138846	38.4584	0.844626
Lactobacillus	Inverse variance weighted	10	-0.603441	0.441717	0.171899	-1.46921	0.262324	0.546926	0.230108	1.29995	0.339078
	Weighted median	10	-0.24202	0.57355	0.673048	-1.36618	0.882138	0.78504	0.25508	2.41606
	MR Egger	10	-0.336637	1.927	0.86566	-4.11355	3.44028	0.714168	0.0163496	31.1956	0.890034
Lactococcus	Inverse variance weighted	10	0.221087	0.318607	0.487734	-0.403382	0.845555	1.24743	0.668057	2.32927	0.94506
	Weighted median	10	0.271877	0.422553	0.519954	-0.556326	1.10008	1.31243	0.573311	3.00441
	MR Egger	10	0.271335	2.0136	0.896137	-3.67532	4.21799	1.31171	0.0253414	67.8966	0.980456
Marvinbryantia	Inverse variance weighted	12	0.00919321	0.422821	0.982653	-0.819537	0.837923	1.00924	0.440636	2.31156	0.961565
	Weighted median	12	0.199143	0.54929	0.716944	-0.877466	1.27575	1.22036	0.415835	3.58139
	MR Egger	12	0.966603	1.47604	0.527333	-1.92644	3.85965	2.629	0.145665	47.4488	0.513759
Methanobrevibacter	Inverse variance weighted	8	-0.41921	0.288519	0.146231	-0.984707	0.146287	0.657566	0.373549	1.15753	0.72187
	Weighted median	8	-0.406393	0.378631	0.283126	-1.14851	0.335724	0.666048	0.317109	1.39895
	MR Egger	8	0.404202	1.06258	0.716753	-1.67845	2.48685	1.49811	0.186664	12.0233	0.451441
Odoribacter	Inverse variance weighted	7	1.19529	0.698003	0.0868159	-0.172799	2.56337	3.30451	0.841307	12.9795	0.370551
	Weighted median	7	1.4506	0.890873	0.103463	-0.295511	3.19671	4.26568	0.744152	24.452
	MR Egger	7	1.0778	2.61543	0.697343	-4.04844	6.20404	2.93822	0.0174496	494.746	0.964355
Olsenella	Inverse variance weighted	10	0.160967	0.41352	0.697083	-0.649531	0.971466	1.17465	0.52229	2.64181	0.191735
	Weighted median	10	0.34913	0.507411	0.491414	-0.645395	1.34366	1.41783	0.524455	3.83303
	MR Egger	10	-0.71611	2.73992	0.800416	-6.08635	4.65413	0.48865	0.00227369	105.018	0.754074
Oscillibacter	Inverse variance weighted	14	-0.156582	0.457295	0.732043	-1.05288	0.739716	0.855062	0.348932	2.09534	0.496857
	Weighted median	14	-0.29408	0.652232	0.652074	-1.57246	0.984295	0.745217	0.207535	2.67592
	MR Egger	14	1.00295	1.84602	0.596868	-2.61525	4.62116	2.72633	0.0731493	101.612	0.52898
Oscillospira	Inverse variance weighted	8	0.55319	0.574594	0.335673	-0.573014	1.67939	1.73879	0.563823	5.36231	0.652502
	Weighted median	8	0.389742	0.781763	0.618102	-1.14251	1.922	1.4766	0.319016	6.8346
	MR Egger	8	-3.46305	2.81844	0.265182	-8.98719	2.06109	0.031334	0.000125	7.85454	0.195761
Oxalobacter	Inverse variance weighted	12	-0.713588	0.261451	0.00634614	-1.22603	-0.201144	0.489884	0.293455	0.817794	0.787648
	Weighted median	12	-0.899599	0.34935	0.0100222	-1.58433	-0.214872	0.406733	0.205086	0.806644
	MR Egger	12	-1.34927	1.05327	0.229094	-3.41368	0.715143	0.25943	0.0329198	2.04448	0.54721
Parabacteroides	Inverse variance weighted	9	0.480434	0.532139	0.366613	-0.562558	1.52343	1.61678	0.56975	4.58792	0.675654
	Weighted median	9	0.206307	0.700874	0.768486	-1.16741	1.58002	1.22913	0.311173	4.85505
	MR Egger	9	-0.944324	1.40925	0.524284	-3.70646	1.81781	0.388943	0.0245643	6.15838	0.311054
Paraprevotella	Inverse variance weighted	12	-0.254637	0.477879	0.594138	-1.19128	0.682006	0.775198	0.303832	1.97784	0.256738
	Weighted median	12	0.308177	0.661	0.641051	-0.987382	1.60374	1.36094	0.372551	4.97158
	MR Egger	12	0.570013	2.81074	0.84336	-4.93903	6.07906	1.76829	0.00716152	436.618	0.771708
Parasutterella	Inverse variance weighted	16	0.375049	0.424459	0.376916	-0.456891	1.20699	1.45506	0.633249	3.3434	0.815603
	Weighted median	16	0.0319176	0.587621	0.956683	-1.11982	1.18366	1.03243	0.326338	3.26629
	MR Egger	16	-1.27429	2.36795	0.598933	-5.91547	3.36689	0.27963	0.0026974	28.9884	0.49057
Peptococcus	Inverse variance weighted	13	-0.0540611	0.317405	0.864757	-0.676175	0.568053	0.947374	0.508559	1.76483	0.872255
	Weighted median	13	-0.0591697	0.432943	0.891293	-0.907739	0.789399	0.942547	0.403436	2.20207
	MR Egger	13	-0.372513	1.26687	0.774199	-2.85557	2.11055	0.689001	0.0575229	8.25275	0.799928
Phascolarctobacterium	Inverse variance weighted	11	-1.43636	0.594524	0.015693	-2.60162	-0.27109	0.237792	0.0741531	0.762548	0.215733
	Weighted median	11	-1.18277	0.815885	0.14715	-2.7819	0.416369	0.30643	0.0619208	1.51644
	MR Egger	11	-5.59224	1.79384	0.0123689	-9.10817	-2.07632	0.00372665	0.000110757	0.125391	0.0386054
Prevotella7	Inverse variance weighted	11	-0.229137	0.245726	0.351083	-0.710759	0.252485	0.79522	0.491271	1.28722	0.514933
	Weighted median	11	-0.0701171	0.328847	0.831155	-0.714658	0.574423	0.932285	0.48936	1.77611
	MR Egger	11	3.61118	1.97768	0.101141	-0.265071	7.48744	37.0099	0.767152	1785.47	0.0820397
Prevotella9	Inverse variance weighted	18	0.237442	0.319429	0.45728	-0.388639	0.863524	1.268	0.677979	2.3715	0.696275
	Weighted median	18	-0.0578341	0.466885	0.901416	-0.97293	0.857261	0.943806	0.377974	2.3567
	MR Egger	18	-0.503195	0.74096	0.506773	-1.95548	0.949088	0.604596	0.141497	2.58335	0.284328
RikenellaceaeRC9gutgroup	Inverse variance weighted	13	-0.106156	0.321898	0.741565	-0.737077	0.524765	0.899284	0.47851	1.69006	0.284033
	Weighted median	13	0.108275	0.403165	0.788266	-0.681928	0.898478	1.11435	0.505641	2.45586
	MR Egger	13	0.741147	2.76829	0.793863	-4.6847	6.16699	2.09834	0.00923553	476.749	0.763586
Romboutsia	Inverse variance weighted	11	0.326753	0.408656	0.423954	-0.474212	1.12772	1.38646	0.622375	3.0886	0.450293
	Weighted median	11	0.0192561	0.583352	0.973667	-1.12411	1.16263	1.01944	0.324941	3.19832
	MR Egger	11	0.550509	0.893262	0.552969	-1.20028	2.3013	1.73413	0.301109	9.98717	0.782038
Roseburia	Inverse variance weighted	15	-0.774931	0.553246	0.161304	-1.85929	0.309431	0.460736	0.155783	1.36265	0.668636
	Weighted median	15	-1.33715	0.759206	0.0781961	-2.8252	0.150892	0.262593	0.059297	1.16287
	MR Egger	15	-0.554189	2.1257	0.798401	-4.72056	3.61218	0.574538	0.00891019	37.0468	0.915994
Ruminiclostridium5	Inverse variance weighted	14	0.045832	0.662481	0.944844	-1.25263	1.34429	1.0469	0.285752	3.83548	0.00573778
	Weighted median	14	0.589378	0.749933	0.431921	-0.88049	2.05925	1.80287	0.41458	7.84006
	MR Egger	14	1.5487	1.531	0.331712	-1.45207	4.54946	4.70534	0.234086	94.5816	0.298342
Ruminiclostridium6	Inverse variance weighted	13	0.0116843	0.657814	0.985829	-1.27763	1.301	1.01175	0.278697	3.67297	0.0725002
	Weighted median	13	-0.72843	0.770185	0.344258	-2.23799	0.781133	0.482666	0.106672	2.18395
	MR Egger	13	-1.30276	1.94465	0.516724	-5.11427	2.50875	0.27178	0.00601035	12.2895	0.486412
Ruminiclostridium9	Inverse variance weighted	15	-0.231287	0.540654	0.668803	-1.29097	0.828394	0.793511	0.275004	2.28964	0.770638
	Weighted median	15	0.128805	0.726641	0.859303	-1.29541	1.55302	1.13747	0.273785	4.72573
	MR Egger	15	-1.00869	2.47665	0.690429	-5.86292	3.84554	0.364697	0.00284293	46.784	0.752831
RuminococcaceaeNK4A214group	Inverse variance weighted	12	-0.29863	0.429298	0.486665	-1.14005	0.542795	0.741834	0.319802	1.72081	0.849643
	Weighted median	12	-0.391353	0.574803	0.495969	-1.51797	0.735261	0.676142	0.219157	2.08603
	MR Egger	12	0.864461	1.53975	0.586865	-2.15344	3.88237	2.37373	0.116084	48.539	0.449773
RuminococcaceaeUCG002	Inverse variance weighted	23	0.584362	0.448639	0.192738	-0.29497	1.46369	1.79385	0.744554	4.32189	0.944793
	Weighted median	23	0.167884	0.638636	0.792644	-1.08384	1.41961	1.1828	0.338293	4.13551
	MR Egger	23	-1.55167	1.5804	0.337364	-4.64924	1.54591	0.211894	0.00956884	4.69222	0.173305
RuminococcaceaeUCG003	Inverse variance weighted	13	-0.213165	0.396866	0.591184	-0.991022	0.564692	0.808023	0.371197	1.75891	0.70532
	Weighted median	13	-0.120109	0.555149	0.828711	-1.2082	0.967983	0.886824	0.298734	2.63263
	MR Egger	13	0.261828	1.0562	0.808781	-1.80832	2.33198	1.2993	0.163929	10.2983	0.636999
RuminococcaceaeUCG004	Inverse variance weighted	10	0.27687	0.527587	0.599733	-0.757201	1.31094	1.31899	0.468977	3.70966	0.900325
	Weighted median	10	0.289898	0.710931	0.683441	-1.10353	1.68332	1.33629	0.331699	5.38341
	MR Egger	10	3.12232	3.48286	0.39617	-3.70408	9.94873	22.6991	0.0246228	20925.6	0.432464
RuminococcaceaeUCG005	Inverse variance weighted	16	0.104244	0.501115	0.83521	-0.877941	1.08643	1.10987	0.415638	2.96367	0.122861
	Weighted median	16	-0.31906	0.652825	0.625027	-1.5986	0.960476	0.726832	0.20218	2.61294
	MR Egger	16	-2.77287	1.23986	0.0421174	-5.203	-0.34273	0.0624827	0.00550004	0.70983	0.0266699
RuminococcaceaeUCG009	Inverse variance weighted	13	0.152586	0.369769	0.679862	-0.572162	0.877334	1.16484	0.564304	2.40448	0.563091
	Weighted median	13	0.224418	0.494171	0.649736	-0.744158	1.19299	1.25159	0.475134	3.29694
	MR Egger	13	0.281136	1.24227	0.825113	-2.15372	2.71599	1.32463	0.116052	15.1196	0.915636
RuminococcaceaeUCG010	Inverse variance weighted	7	0.682668	0.822629	0.406617	-0.929685	2.29502	1.97915	0.394678	9.92464	0.273961
	Weighted median	7	0.468488	0.991722	0.636642	-1.47529	2.41226	1.59758	0.228713	11.1592
	MR Egger	7	0.35957	14.0234	0.980536	-27.1263	27.8455	1.43271	1.65649e-12	1.23917e+12	0.982473
RuminococcaceaeUCG011	Inverse variance weighted	8	-0.0827278	0.392398	0.833023	-0.851829	0.686373	0.920602	0.426634	1.9865	0.144296
	Weighted median	8	0.167737	0.44772	0.707923	-0.709794	1.04527	1.18263	0.491745	2.84416
	MR Egger	8	1.67395	1.84206	0.39852	-1.9365	5.28439	5.33318	0.144208	197.234	0.366664
RuminococcaceaeUCG013	Inverse variance weighted	14	-0.208868	0.528288	0.692571	-1.24431	0.826576	0.811502	0.288139	2.28548	0.314132
	Weighted median	14	-0.106757	0.726047	0.883102	-1.52981	1.3163	0.898744	0.216577	3.72958
	MR Egger	14	-1.75653	1.79967	0.348314	-5.28388	1.77081	0.172642	0.00507271	5.87562	0.385705
RuminococcaceaeUCG014	Inverse variance weighted	17	0.141901	0.482376	0.768627	-0.803556	1.08736	1.15246	0.447734	2.96643	0.14005
	Weighted median	17	0.443554	0.627098	0.479373	-0.785559	1.67267	1.55824	0.455865	5.32635
	MR Egger	17	1.28922	1.49457	0.401937	-1.64014	4.21857	3.62995	0.193954	67.9366	0.42944
Ruminococcus1	Inverse variance weighted	13	0.0222876	0.471676	0.962312	-0.902197	0.946772	1.02254	0.405678	2.57738	0.347559
	Weighted median	13	-0.314077	0.649027	0.628443	-1.58617	0.958017	0.730463	0.204708	2.60652
	MR Egger	13	-1.0125	1.79738	0.584519	-4.53537	2.51038	0.36331	0.0107229	12.3096	0.562027
Ruminococcus2	Inverse variance weighted	14	-0.546779	0.432	0.205624	-1.3935	0.299942	0.578811	0.248205	1.34978	0.625651
	Weighted median	14	-0.30719	0.606916	0.612752	-1.49674	0.882365	0.735511	0.223858	2.41661
	MR Egger	14	-0.25848	1.00718	0.801807	-2.23256	1.7156	0.772225	0.107253	5.56002	0.756787
Sellimonas	Inverse variance weighted	9	-0.00286589	0.419686	0.994552	-0.825451	0.819719	0.997138	0.438037	2.26986	0.0489018
	Weighted median	9	-0.194428	0.430006	0.651159	-1.03724	0.648383	0.823305	0.354432	1.91245
	MR Egger	9	3.79006	5.23815	0.492806	-6.47672	14.0568	44.2592	0.00153885	1.27295e+06	0.49106
Senegalimassilia	Inverse variance weighted	8	-0.415782	0.525584	0.428893	-1.44593	0.614362	0.659824	0.235528	1.84848	0.580732
	Weighted median	8	-0.179189	0.693317	0.796058	-1.53809	1.17971	0.835948	0.214791	3.25344
	MR Egger	8	2.55499	2.48084	0.342778	-2.30746	7.41743	12.8711	0.099514	1664.75	0.266375
Slackia	Inverse variance weighted	9	-0.0636569	0.355808	0.85801	-0.761041	0.633727	0.938327	0.46718	1.88462	0.960028
	Weighted median	9	0.0793203	0.439476	0.856769	-0.782052	0.940693	1.08255	0.457466	2.56176
	MR Egger	9	0.899544	1.29486	0.509634	-1.63838	3.43747	2.45848	0.194295	31.108	0.46446
Streptococcus	Inverse variance weighted	15	0.121886	0.477603	0.798565	-0.814216	1.05799	1.12963	0.442986	2.88057	0.94143
	Weighted median	15	0.347774	0.631022	0.581546	-0.889029	1.58458	1.41591	0.411055	4.87722
	MR Egger	15	-1.00193	1.66668	0.558075	-4.26863	2.26477	0.367169	0.0140009	9.62889	0.493971
Subdoligranulum	Inverse variance weighted	14	-0.559421	0.395005	0.156706	-1.33363	0.214789	0.57154	0.263519	1.2396	0.426711
	Weighted median	14	-0.376574	0.550029	0.493569	-1.45463	0.701484	0.686209	0.233487	2.01674
	MR Egger	14	-0.380544	0.93841	0.692232	-2.21983	1.45874	0.683489	0.108628	4.30054	0.835698
Sutterella	Inverse variance weighted	11	-0.138911	0.599382	0.816726	-1.3137	1.03588	0.870305	0.268824	2.81758	0.384504
	Weighted median	11	-0.211078	0.803641	0.792819	-1.78621	1.36406	0.809711	0.167593	3.91204
	MR Egger	11	-6.34394	6.09719	0.325265	-18.2944	5.60656	0.00175736	1.13455e-08	272.206	0.333189
Terrisporobacter	Inverse variance weighted	6	-0.895951	0.529062	0.0903658	-1.93291	0.14101	0.408219	0.144726	1.15144	0.682861
	Weighted median	6	-0.910578	0.696417	0.191037	-2.27556	0.4544	0.402292	0.10274	1.57523
	MR Egger	6	-1.70173	2.09704	0.46261	-5.81194	2.40847	0.182367	0.00299162	11.117	0.711576
Turicibacter	Inverse variance weighted	10	0.943662	0.461836	0.0410246	0.0384625	1.84886	2.56937	1.03921	6.35258	0.784127
	Weighted median	10	1.04657	0.622091	0.0925017	-0.172726	2.26587	2.84787	0.841368	9.6395
	MR Egger	10	0.759149	2.1795	0.736593	-3.51266	5.03096	2.13646	0.0298174	153.08	0.933098
Tyzzerella3	Inverse variance weighted	12	-0.231665	0.305144	0.447732	-0.829747	0.366416	0.793211	0.43616	1.44256	0.171388
	Weighted median	12	-0.173752	0.345868	0.61541	-0.851654	0.504149	0.840505	0.426709	1.65558
	MR Egger	12	-0.357368	1.38644	0.801819	-3.07478	2.36005	0.699515	0.0461997	10.5914	0.927601
Veillonella	Inverse variance weighted	11	-0.0436301	0.498203	0.930214	-1.02011	0.932848	0.957308	0.360556	2.54174	0.404423
	Weighted median	11	0.329896	0.753076	0.66134	-1.14613	1.80593	1.39082	0.317863	6.0856
	MR Egger	11	1.57975	2.08261	0.467524	-2.50216	5.66166	4.85375	0.081908	287.626	0.44228
Victivallis	Inverse variance weighted	12	-0.291205	0.271194	0.282918	-0.822746	0.240336	0.747362	0.439224	1.27168	0.950448
	Weighted median	12	-0.182255	0.351179	0.603775	-0.870566	0.506057	0.833389	0.418714	1.65874
	MR Egger	12	-0.571109	1.8148	0.759461	-4.12812	2.9859	0.564898	0.0161132	19.8043	0.879148

## Sheet: Supplementary Table S3
Supplementary Table S3. Comprehensive results of MR analyses elucidating the association between 6 gut microbial taxa and various chemotherapy drug response across diverse ethnicities
Gut microbiota	Chemotherapy drug response	Ethnicity	Method	nSNP	Beta	SE	P value	lower_CI	upper_CI	OR	OR_lci95	OR_uci95	Q_Pvalue/P_intercept
Family Porphyromonadaceae	Ara-C	SubSaharan African	Inverse variance weighted	9	0.581576	0.719684	0.419033	-0.829004	1.99216	1.78886	0.436484	7.33132	0.531969
			Weighted median	9	0.464978	0.973649	0.632962	-1.44337	2.37333	1.59198	0.23613	10.7331
			MR Egger	9	0.165174	2.80628	0.95471	-5.33513	5.66548	1.1796	0.00481926	288.727	0.882311
		European	Inverse variance weighted	8	-8.03805	3.20851	0.0462004	-14.3267	-1.74937	0.000322938	5.99763e-07	0.173884	0.11755
			Weighted median	8	-0.107295	1.1135	0.923236	-2.28976	2.07517	0.898261	0.101291	7.96587
			MR Egger	8	-0.51088	1.04441	0.62473	-2.55792	1.53616	0.599967	0.0774657	4.64671	0.0514843
		East Asian	Inverse variance weighted	7	1.1616	1.29435	0.369486	-1.37533	3.69853	3.19504	0.252755	40.3881	0.677813
			Weighted median	7	2.27522	1.70167	0.181207	-1.06006	5.61049	9.73003	0.346436	273.278
			MR Egger	7	12.2035	13.1891	0.397285	-13.6471	38.0542	199490	1.18339e-06	3.36291e+16	0.438572
	Capecitabine	SubSaharan African	Inverse variance weighted	9	-0.801071	0.726762	0.270354	-2.22553	0.623383	0.448848	0.108011	1.86523	0.832141
			Weighted median	9	-0.551123	0.896167	0.538569	-2.30761	1.20536	0.576302	0.0994988	3.33797
			MR Egger	9	1.40011	2.83449	0.63646	-4.1555	6.95572	4.05563	0.0156779	1049.13	0.448146
		European	Inverse variance weighted	8	0.090302	0.965107	0.925453	-1.80131	1.98191	1.0945	0.165083	7.2566	0.222195
			Weighted median	8	0.420008	1.16961	0.71952	-1.87243	2.71245	1.52197	0.153749	15.0661
			MR Egger	8	2.0644	4.04454	0.627988	-5.8629	9.9917	7.88059	0.00284299	21844.5	0.631946
		East Asian	Inverse variance weighted	7	1.73241	2.01248	0.389329	-2.21205	5.67687	5.65428	0.109476	292.035	0.0332718
			Weighted median	7	3.79545	1.7612	0.0311588	0.343502	7.2474	44.4982	1.40988	1404.44
			MR Egger	7	6.57442	21.9938	0.777026	-36.5335	49.6823	716.527	1.36054e-16	3.7736e+21	0.833645
	Carboplatin	SubSaharan African	Inverse variance weighted	9	0.50766	0.720088	0.480812	-0.903712	1.91903	1.6614	0.405063	6.81436	0.889869
			Weighted median	9	0.538719	0.915262	0.556133	-1.25519	2.33263	1.71381	0.28502	10.305
			MR Egger	9	1.09604	2.79506	0.706624	-4.38228	6.57437	2.9923	0.0124968	716.493	0.833751
		European	Inverse variance weighted	8	-0.0682217	0.825408	0.934128	-1.68602	1.54958	0.934053	0.185255	4.70948	0.72051
			Weighted median	8	0.448235	1.03407	0.664674	-1.57853	2.475	1.56555	0.206278	11.8817
			MR Egger	8	0.182423	3.26319	0.957234	-6.21343	6.57827	1.20012	0.00200236	719.297	0.939303
		East Asian	Inverse variance weighted	7	0.424209	1.4882	0.775607	-2.49266	3.34108	1.52838	0.0826894	28.2497	0.240369
			Weighted median	7	1.51455	1.75023	0.38685	-1.9159	4.94499	4.54735	0.14721	140.469
			MR Egger	7	13.5981	15.5078	0.420689	-16.7971	43.9934	804633	5.07125e-08	1.27667e+19	0.432292
	Cisplatin	SubSaharan African	Inverse variance weighted	9	1.28758	0.709936	0.0697313	-0.103897	2.67905	3.624	0.901318	14.5713	0.896577
			Weighted median	9	1.69729	0.910747	0.0623745	-0.087774	3.48235	5.45913	0.915968	32.5362
			MR Egger	9	4.75537	2.7406	0.126297	-0.616206	10.127	116.207	0.539989	25008.1	0.231526
		European	Inverse variance weighted	8	-0.41653	0.818096	0.61065	-2.02	1.18694	0.659331	0.132656	3.27703	0.673553
			Weighted median	8	-0.0137485	1.06682	0.989718	-2.10472	2.07722	0.986346	0.12188	7.98227
			MR Egger	8	-1.86184	3.22546	0.584776	-8.18374	4.46006	0.155387	0.000279157	86.4931	0.659518
		East Asian	Inverse variance weighted	7	0.396828	1.53512	0.79602	-2.612	3.40565	1.4871	0.0733878	30.134	0.20581
			Weighted median	7	0.966176	1.74348	0.579466	-2.45105	4.3834	2.62788	0.0862031	80.11
			MR Egger	7	12.2793	16.2642	0.484279	-19.5985	44.157	215187	3.07955e-09	1.50364e+19	0.495825
	Daunorubicin	SubSaharan African	Inverse variance weighted	9	0.784059	0.72627	0.280334	-0.639431	2.20755	2.19035	0.527593	9.0934	0.658043
			Weighted median	9	1.0827	0.958238	0.258523	-0.795443	2.96085	2.95265	0.451381	19.3144
			MR Egger	9	3.45559	2.80329	0.257482	-2.03887	8.95004	31.6768	0.130176	7708.17	0.356666
		European	Inverse variance weighted	8	-0.967046	1.5311	0.527647	-3.96801	2.03391	0.380204	0.0189111	7.64394	0.0825226
			Weighted median	8	0.0900599	1.56112	0.953996	-2.96974	3.14986	1.09424	0.0513167	23.3328
			MR Egger	8	3.60061	6.395	0.593809	-8.93358	16.1348	36.6207	0.000131885	1.01685e+07	0.488805
	Etoposide	SubSaharan African	Inverse variance weighted	9	0.426028	0.721707	0.554985	-0.988517	1.84057	1.53116	0.372128	6.30015	0.789929
			Weighted median	9	0.794495	0.949756	0.402859	-1.06703	2.65602	2.21332	0.34403	14.2394
			MR Egger	9	2.33307	2.81231	0.434144	-3.17905	7.84519	10.3095	0.0416252	2553.41	0.505577
		European	Inverse variance weighted	8	-0.932049	1.32969	0.483334	-3.53825	1.67415	0.393746	0.0290642	5.33426	0.245031
			Weighted median	8	-0.685773	1.62138	0.672328	-3.86369	2.49214	0.503701	0.0209905	12.0871
			MR Egger	8	0.194892	5.64283	0.973568	-10.8651	11.2548	1.21518	1.91146e-05	77253.1	0.843257
	Paclitaxel	SubSaharan African	Inverse variance weighted	9	-0.876798	1.03953	0.398974	-2.91428	1.16068	0.416113	0.054243	3.19212	0.755085
			Weighted median	9	-1.10711	1.3949	0.42738	-3.84111	1.62689	0.330514	0.0214698	5.08805
			MR Egger	9	5.52221	4.02043	0.211958	-2.35784	13.4023	250.188	0.0946245	661499	0.143416
		European	Inverse variance weighted	8	0.0166656	1.19912	0.988911	-2.33362	2.36695	1.01681	0.0969445	10.6648	0.377256
			Weighted median	8	-0.658878	1.57028	0.674782	-3.73662	2.41887	0.517431	0.0238345	11.2331
			MR Egger	8	10.6557	4.48356	0.0550216	1.86792	19.4435	42434.2	6.47484	2.78101e+08	0.0493783
	Pemetrexed	SubSaharan African	Inverse variance weighted	9	0.278199	0.723716	0.700679	-1.14029	1.69668	1.32075	0.319728	5.45582	0.92242
			Weighted median	9	0.245924	0.932338	0.791956	-1.58146	2.07331	1.2788	0.205675	7.95107
			MR Egger	9	0.24219	2.81148	0.933765	-5.26832	5.7527	1.27404	0.00515227	315.04	0.989795
		European	Inverse variance weighted	8	-0.344047	1.1571	0.766211	-2.61197	1.92388	0.708896	0.0733898	6.84746	0.724631
			Weighted median	8	-1.07689	1.48567	0.468545	-3.9888	1.83503	0.340655	0.018522	6.2653
			MR Egger	8	-3.7328	4.54409	0.442792	-12.6392	5.17362	0.0239257	3.24234e-06	176.552	0.469876
Genus Butyricicoccus	Ara-C	SubSaharan African	Inverse variance weighted	5	-0.237066	0.701745	0.735496	-1.61249	1.13835	0.788939	0.199391	3.12162	0.197192
			Weighted median	5	-0.25794	0.696878	0.71128	-1.62382	1.10794	0.772641	0.197144	3.02811
			MR Egger	5	-0.566904	1.39011	0.71077	-3.29153	2.15772	0.567279	0.037197	8.65138	0.790715
		European	Inverse variance weighted	6	0.573843	0.670669	0.392204	-0.740669	1.88835	1.77508	0.476795	6.60849	0.515505
			Weighted median	6	0.57837	0.865012	0.503734	-1.11705	2.27379	1.78313	0.327242	9.71619
			MR Egger	6	0.729714	1.23798	0.58725	-1.69673	3.15616	2.07449	0.183282	23.4802	0.886919
		East Asian	Inverse variance weighted	7	-0.504245	0.718026	0.482513	-1.91158	0.903085	0.603961	0.147847	2.4672	0.320472
			Weighted median	7	-0.727075	0.837436	0.385277	-2.36845	0.9143	0.483321	0.0936258	2.49503
			MR Egger	7	-2.45064	1.09223	0.0748665	-4.59142	-0.309863	0.0862384	0.0101385	0.733547	0.0746948
	Capecitabine	SubSaharan African	Inverse variance weighted	5	0.229532	0.673088	0.733093	-1.08972	1.54878	1.25801	0.336311	4.70574	0.243083
			Weighted median	5	0.040136	0.699205	0.954225	-1.33031	1.41058	1.04095	0.264396	4.09832
			MR Egger	5	-0.690321	1.18737	0.601782	-3.01757	1.63693	0.501415	0.0489201	5.13935	0.413762
		European	Inverse variance weighted	6	0.567219	0.683858	0.406856	-0.773143	1.90758	1.76336	0.46156	6.73677	0.9943
			Weighted median	6	0.674244	0.849677	0.42747	-0.991124	2.33961	1.96255	0.371159	10.3772
			MR Egger	6	0.791862	1.22523	0.553299	-1.60959	3.19331	2.2075	0.19997	24.3691	0.835937
		East Asian	Inverse variance weighted	7	0.435831	0.711578	0.540217	-0.958863	1.83052	1.54625	0.383329	6.23716	0.555153
			Weighted median	7	0.683069	0.906465	0.451118	-1.0936	2.45974	1.97994	0.335008	11.7018
			MR Egger	7	0.802535	1.17511	0.524993	-1.50067	3.10574	2.23119	0.22298	22.3258	0.71112
	Carboplatin	SubSaharan African	Inverse variance weighted	5	0.00952102	0.637895	0.988091	-1.24075	1.2598	1.00957	0.289166	3.5247	0.285952
			Weighted median	5	-0.0298187	0.715677	0.966766	-1.43255	1.37291	0.970621	0.2387	3.94681
			MR Egger	5	0.241278	1.27248	0.861717	-2.25279	2.73535	1.27288	0.105106	15.4151	0.838251
		European	Inverse variance weighted	6	0.593539	0.678623	0.381779	-0.736562	1.92364	1.81038	0.478757	6.84584	0.562451
			Weighted median	6	0.439966	0.889306	0.620791	-1.30307	2.18301	1.55265	0.271695	8.87294
			MR Egger	6	-0.116576	1.22018	0.928481	-2.50814	2.27499	0.889962	0.0814197	9.72778	0.52235
		East Asian	Inverse variance weighted	7	-0.117323	0.88299	0.894296	-1.84798	1.61334	0.889298	0.157555	5.01953	0.10489
			Weighted median	7	-1.00871	0.859204	0.240395	-2.69275	0.675335	0.364691	0.0676949	1.96469
			MR Egger	7	-2.33863	1.09767	0.0863449	-4.49006	-0.187198	0.0964597	0.0112199	0.829279	0.0513498
	Cisplatin	SubSaharan African	Inverse variance weighted	5	0.156105	0.603082	0.795754	-1.02593	1.33814	1.16895	0.358461	3.81196	0.331164
			Weighted median	5	0.515331	0.693101	0.45717	-0.843147	1.87381	1.67419	0.430354	6.51305
			MR Egger	5	0.478173	1.19005	0.714737	-1.85432	2.81067	1.61313	0.156559	16.621	0.762604
		European	Inverse variance weighted	6	0.381824	0.672014	0.569913	-0.935323	1.69897	1.46495	0.392459	5.46832	0.827174
			Weighted median	6	0.304797	0.862435	0.723778	-1.38558	1.99517	1.35635	0.25018	7.35345
			MR Egger	6	-0.146167	1.20632	0.909401	-2.51056	2.21822	0.864013	0.081223	9.19097	0.626041
		East Asian	Inverse variance weighted	7	0.0717526	0.673575	0.915166	-1.24845	1.39196	1.07439	0.286948	4.02272	0.512713
			Weighted median	7	-0.331994	0.846152	0.694794	-1.99045	1.32646	0.717491	0.136634	3.76769
			MR Egger	7	-0.984921	1.10838	0.414911	-3.15735	1.18751	0.373469	0.0425383	3.2789	0.283732
	Daunorubicin	SubSaharan African	Inverse variance weighted	5	0.147084	0.573066	0.79744	-0.976125	1.27029	1.15845	0.376768	3.5619	0.604075
			Weighted median	5	0.372966	0.701337	0.59487	-1.00165	1.74759	1.45203	0.367271	5.74073
			MR Egger	5	0.543308	0.993427	0.622501	-1.40381	2.49043	1.72169	0.245659	12.0664	0.658818
		European	Inverse variance weighted	6	0.617569	0.945622	0.513703	-1.23585	2.47099	1.85441	0.290588	11.8341	0.58586
			Weighted median	6	0.317862	1.21899	0.794279	-2.07136	2.70709	1.37419	0.126014	14.9855
			MR Egger	6	1.19242	1.66239	0.512849	-2.06586	4.45071	3.29506	0.126709	85.6875	0.695762
	Etoposide	SubSaharan African	Inverse variance weighted	5	0.223764	0.611818	0.714561	-0.975399	1.42293	1.25078	0.377042	4.14925	0.312235
			Weighted median	5	0.673535	0.697703	0.334364	-0.693963	2.04103	1.96116	0.499592	7.69855
			MR Egger	5	1.41162	0.967905	0.240803	-0.485474	3.30871	4.10259	0.615406	27.3499	0.229296
		European	Inverse variance weighted	6	0.198652	0.931731	0.831165	-1.62754	2.02484	1.21976	0.196412	7.57493	0.658537
			Weighted median	6	-0.00142211	1.18443	0.999042	-2.32291	2.32007	0.998579	0.0979878	10.1764
			MR Egger	6	0.680383	1.6087	0.694086	-2.47266	3.83343	1.97463	0.0843602	46.2206	0.731975
	Paclitaxel	SubSaharan African	Inverse variance weighted	5	-1.61474	0.796339	0.0425902	-3.17557	-0.0539176	0.198942	0.0417705	0.94751	0.595503
			Weighted median	5	-1.73543	0.986605	0.0785793	-3.66917	0.198318	0.176325	0.0254975	1.21935
			MR Egger	5	-1.59381	1.37221	0.329459	-4.28335	1.09573	0.20315	0.0137964	2.99137	0.986231
		European	Inverse variance weighted	6	0.838452	0.910761	0.357256	-0.946638	2.62354	2.31278	0.388043	13.7845	0.965235
			Weighted median	6	0.456199	1.07893	0.672424	-1.65851	2.57091	1.57806	0.190422	13.0777
			MR Egger	6	0.158152	1.55343	0.923808	-2.88657	3.20287	1.17134	0.0557672	24.6031	0.617484
	Pemetrexed	SubSaharan African	Inverse variance weighted	5	-0.112284	0.677488	0.868365	-1.44016	1.21559	0.89379	0.23689	3.37229
			Weighted median	5	-0.182898	0.688373	0.790474	-1.53211	1.16631	0.832853	0.216079	3.21014	0.5988
			MR Egger	5	0.506635	1.28956	0.720665	-2.02091	3.03418	1.6597	0.132535	20.784	0.229027
		European	Inverse variance weighted	6	-0.155072	1.2659	0.902504	-2.63623	2.32609	0.856354	0.0716308	10.2378	0.087003
			Weighted median	6	-0.146881	1.19144	0.901885	-2.4821	2.18833	0.863396	0.0835679	8.92033
			MR Egger	6	0.733541	2.38939	0.774163	-3.94967	5.41675	2.08244	0.0192611	225.147	0.672343
Genus Dorea	Ara-C	SubSaharan African	Inverse variance weighted	9	0.711128	0.56285	0.206431	-0.392059	1.81431	2.03629	0.675664	6.13687	0.346892
			Weighted median	9	0.505482	0.720154	0.482737	-0.90602	1.91698	1.65778	0.404129	6.80042
			MR Egger	9	0.117729	1.3863	0.9347	-2.59942	2.83488	1.12494	0.0743168	17.0283	0.650314
		European	Inverse variance weighted	9	0.813886	0.742778	0.273196	-0.641959	2.26973	2.25666	0.526261	9.67679	0.68664
			Weighted median	9	0.125444	0.9513	0.89509	-1.7391	1.98999	1.13365	0.175678	7.31548
			MR Egger	9	0.462971	2.14386	0.835183	-3.73899	4.66493	1.58879	0.0237781	106.159	0.866419
		East Asian	Inverse variance weighted	9	1.34913	1.01782	0.185004	-0.645805	3.34406	3.85406	0.52424	28.3339	0.493523
			Weighted median	9	2.34962	1.31519	0.0740133	-0.228144	4.92739	10.4816	0.796009	138.019
			MR Egger	9	2.07452	2.79377	0.481921	-3.40126	7.55031	7.96075	0.0333313	1901.32	0.787716
	Capecitabine	SubSaharan African	Inverse variance weighted	9	0.0543124	0.656059	0.934022	-1.23156	1.34019	1.05581	0.291836	3.81976	0.16356
			Weighted median	9	-0.500051	0.760909	0.511068	-1.99143	0.99133	0.6065	0.1365	2.69482
			MR Egger	9	-0.304072	1.64068	0.858224	-3.51981	2.91166	0.737807	0.0296052	18.3873	0.816161
		European	Inverse variance weighted	9	0.756958	0.790761	0.33844	-0.792935	2.30685	2.13178	0.452515	10.0427	0.366571
			Weighted median	9	1.14253	1.05061	0.276819	-0.916667	3.20173	3.1347	0.399849	24.575
			MR Egger	9	2.56398	2.33254	0.308035	-2.00781	7.13576	12.9873	0.134282	1256.1	0.436215
		East Asian	Inverse variance weighted	9	0.775544	1.04973	0.460025	-1.28192	2.83301	2.17177	0.277504	16.9965	0.93176
			Weighted median	9	0.193957	1.32444	0.88357	-2.40194	2.78985	1.21404	0.0905426	16.2786
			MR Egger	9	-0.761813	2.86843	0.798211	-6.38394	4.86032	0.466819	0.00168845	129.065	0.582711
	Carboplatin	SubSaharan African	Inverse variance weighted	9	0.105379	0.530495	0.842542	-0.934391	1.14515	1.11113	0.392825	3.14291	0.918504
			Weighted median	9	0.089449	0.695587	0.897678	-1.2739	1.4528	1.09357	0.279738	4.27506
			MR Egger	9	0.20953	1.23451	0.870026	-2.21011	2.62918	1.2331	0.109688	13.8623	0.928178
		European	Inverse variance weighted	9	-0.209437	0.749109	0.779798	-1.67769	1.25882	0.81104	0.186805	3.52125	0.611561
			Weighted median	9	-0.518118	1.03403	0.616323	-2.54481	1.50857	0.595641	0.0784881	4.52027
			MR Egger	9	0.41637	2.15518	0.852293	-3.80779	4.64053	1.51645	0.0221972	103.599	0.765818
		East Asian	Inverse variance weighted	9	0.950068	1.17169	0.417451	-1.34645	3.24658	2.58589	0.260163	25.7024	0.22472
			Weighted median	9	1.11688	1.40015	0.425052	-1.62741	3.86118	3.05532	0.196437	47.5214
			MR Egger	9	0.471448	3.39238	0.893385	-6.17761	7.12051	1.60231	0.00207538	1237.08	0.883646
	Cisplatin	SubSaharan African	Inverse variance weighted	9	0.479955	0.524322	0.359991	-0.547715	1.50763	1.616	0.578269	4.516	0.629235
			Weighted median	9	0.755014	0.73744	0.305915	-0.690368	2.2004	2.12764	0.501392	9.02859
			MR Egger	9	1.33742	1.22075	0.309524	-1.05526	3.7301	3.8092	0.348102	41.6831	0.462159
		European	Inverse variance weighted	9	0.545345	0.745501	0.464465	-0.915838	2.00653	1.7252	0.400181	7.43745	0.779701
			Weighted median	9	0.158323	0.928186	0.86456	-1.66092	1.97757	1.17154	0.189964	7.22514
			MR Egger	9	-1.03223	2.14952	0.645719	-5.2453	3.18084	0.356212	0.00527226	24.0669	0.459576
		East Asian	Inverse variance weighted	9	0.659059	1.0206	0.518436	-1.34131	2.65943	1.93297	0.261503	14.2881	0.620032
			Weighted median	9	0.798746	1.29767	0.538211	-1.7447	3.34219	2.22275	0.174698	28.2809
			MR Egger	9	-0.0657721	2.7601	0.981654	-5.47556	5.34402	0.936344	0.00418788	209.352	0.785625
	Daunorubicin	SubSaharan African	Inverse variance weighted	9	0.67707	0.532726	0.203745	-0.367072	1.72121	1.9681	0.69276	5.5913	0.815867
			Weighted median	9	0.770521	0.771769	0.318094	-0.742146	2.28319	2.16089	0.476091	9.80791
			MR Egger	9	1.24579	1.24035	0.348642	-1.1853	3.67689	3.47569	0.305655	39.5231	0.627244
		European	Inverse variance weighted	9	-2.38544	1.65601	0.149733	-5.63122	0.860339	0.0920484	0.0035842	2.36396	0.00837982
			Weighted median	9	-2.22704	1.6451	0.175819	-5.45144	0.997359	0.107847	0.00429012	2.71111
			MR Egger	9	-6.68216	4.83332	0.20931	-16.1555	2.79115	0.00125306	9.63314e-08	16.2997	0.375139
	Etoposide	SubSaharan African	Inverse variance weighted	9	0.193868	0.523812	0.7113	-0.832803	1.22054	1.21394	0.434829	3.38902	0.946498
			Weighted median	9	0.134449	0.682772	0.843893	-1.20378	1.47268	1.14391	0.300056	4.36092
			MR Egger	9	0.249172	1.21685	0.843579	-2.13584	2.63419	1.28296	0.118145	13.932	0.961248
		European	Inverse variance weighted	9	0.000763864	1.27218	0.999521	-2.49271	2.49424	1.00076	0.0826854	12.1125	0.184501
			Weighted median	9	-0.0836334	1.45967	0.954309	-2.94458	2.77731	0.919768	0.0526242	16.0758
			MR Egger	9	-2.00234	3.95496	0.628209	-9.75407	5.74939	0.135019	5.80581e-05	313.998	0.607288
	Paclitaxel	SubSaharan African	Inverse variance weighted	9	-1.15022	0.75693	0.128615	-2.6338	0.333364	0.316567	0.0718049	1.39565	0.500083
			Weighted median	9	-1.88037	1.08007	0.0816897	-3.99731	0.236574	0.152534	0.0183649	1.2669
			MR Egger	9	-0.729945	1.77977	0.69397	-4.2183	2.75841	0.481935	0.0147236	15.7748	0.800836
		European	Inverse variance weighted	9	0.94071	1.05266	0.371511	-1.12251	3.00393	2.5618	0.325461	20.1647	0.616391
			Weighted median	9	0.783661	1.44777	0.588309	-2.05397	3.62129	2.18947	0.128225	37.3859
			MR Egger	9	-1.29201	3.13227	0.692324	-7.43126	4.84723	0.274717	0.00059244	127.388	0.473848
	Pemetrexed	SubSaharan African	Inverse variance weighted	9	0.441303	0.650079	0.497236	-0.832852	1.71546	1.55473	0.434807	5.55922	0.156837
			Weighted median	9	-0.247472	0.742975	0.739072	-1.7037	1.20876	0.780772	0.182008	3.34933
			MR Egger	9	-0.058125	1.61123	0.97223	-3.21614	3.09989	0.943532	0.0401097	22.1954	0.741725
		European	Inverse variance weighted	9	-0.148314	1.05809	0.888525	-2.22217	1.92554	0.862161	0.108373	6.85888	0.823074
			Weighted median	9	-0.380516	1.33953	0.77636	-3.006	2.24497	0.683508	0.0494891	9.44013
			MR Egger	9	0.503249	3.10444	0.875802	-5.58145	6.58795	1.65409	0.0037671	726.29	0.829717
Genus Eggerthella	Ara-C	SubSaharan African	Inverse variance weighted	7	-0.134241	0.664636	0.839935	-1.43693	1.16844	0.874379	0.237657	3.21699	0.0389812
			Weighted median	7	-0.3579	0.615863	0.561149	-1.56499	0.849191	0.699143	0.20909	2.33775
			MR Egger	7	-0.0930968	3.21151	0.977995	-6.38766	6.20146	0.911105	0.00168219	493.471	0.990014
		European	Inverse variance weighted	7	-0.638977	0.462911	0.167481	-1.54628	0.268329	0.527832	0.213038	1.30778	0.74086
			Weighted median	7	-0.906265	0.599315	0.130491	-2.08092	0.268392	0.40403	0.124815	1.30786
			MR Egger	7	-1.4554	2.18799	0.535386	-5.74387	2.83306	0.233306	0.00320234	16.9975	0.71831
		East Asian	Inverse variance weighted	7	0.170913	0.683877	0.802651	-1.16949	1.51131	1.18639	0.310526	4.53268	0.0940654
			Weighted median	7	-0.437455	0.731607	0.549882	-1.8714	0.996495	0.645678	0.153907	2.70877
			MR Egger	7	-1.76388	2.6611	0.536763	-6.97963	3.45187	0.171379	0.000930647	31.5594	0.484603
	Capecitabine	SubSaharan African	Inverse variance weighted	7	-0.216353	0.523328	0.679301	-1.24208	0.809371	0.805451	0.288784	2.24649	0.233847
			Weighted median	7	-0.626579	0.569261	0.271032	-1.74233	0.489173	0.534417	0.175112	1.63097
			MR Egger	7	-1.55007	2.44607	0.554129	-6.34436	3.24422	0.212233	0.00175663	25.6417	0.599695
		European	Inverse variance weighted	7	0.493933	0.477866	0.301313	-0.442684	1.43055	1.63875	0.64231	4.181	0.408328
			Weighted median	7	0.298841	0.67554	0.658219	-1.02522	1.6229	1.34829	0.358718	5.06776
			MR Egger	7	-2.68435	2.26599	0.289401	-7.1257	1.75699	0.0682654	0.000804173	5.79498	0.21099
		East Asian	Inverse variance weighted	7	-0.501778	0.527255	0.341259	-1.5352	0.531641	0.605453	0.215413	1.70172	0.599069
			Weighted median	7	-0.131504	0.700194	0.851025	-1.50388	1.24088	0.876776	0.222265	3.45864
			MR Egger	7	-3.55267	1.97463	0.1319	-7.42295	0.317601	0.0286479	0.000597384	1.37383	0.169781
	Carboplatin	SubSaharan African	Inverse variance weighted	7	0.356604	0.446884	0.424883	-0.519289	1.2325	1.42847	0.594943	3.42979	0.659177
			Weighted median	7	0.297155	0.554175	0.591812	-0.789028	1.38334	1.34602	0.454286	3.9882
			MR Egger	7	0.0243524	1.97288	0.990629	-3.8425	3.8912	1.02465	0.02144	48.9696	0.869509
		European	Inverse variance weighted	7	-0.367484	0.468069	0.432391	-1.2849	0.549931	0.692474	0.276678	1.73313	0.989124
			Weighted median	7	-0.392327	0.558272	0.48221	-1.48654	0.701886	0.675484	0.226154	2.01755
			MR Egger	7	-1.17056	2.2165	0.620012	-5.51489	3.17378	0.310194	0.00402635	23.8976	0.726065
		East Asian	Inverse variance weighted	7	0.964675	0.561239	0.0856451	-0.135353	2.0647	2.62394	0.873407	7.88296	0.296114
			Weighted median	7	0.678724	0.6983	0.331067	-0.689944	2.04739	1.97136	0.501604	7.74767
			MR Egger	7	-1.17772	2.07124	0.594211	-5.23734	2.88191	0.307982	0.00531437	17.8483	0.332101
	Cisplatin	SubSaharan African	Inverse variance weighted	7	-0.106847	0.476295	0.822501	-1.04039	0.826692	0.898663	0.353318	2.28574	0.319152
			Weighted median	7	-0.179173	0.555369	0.746984	-1.2677	0.909351	0.835961	0.281479	2.48271
			MR Egger	7	-0.164415	2.30372	0.94587	-4.6797	4.35087	0.84839	0.00928181	77.5458	0.980524
		European	Inverse variance weighted	7	0.142234	0.46367	0.759028	-0.766559	1.05103	1.15285	0.464609	2.86059	0.661958
			Weighted median	7	0.425833	0.592696	0.472469	-0.735851	1.58752	1.53086	0.479098	4.89159
			MR Egger	7	1.21971	2.19848	0.602937	-3.08932	5.52873	3.3862	0.0455331	251.824	0.637397
		East Asian	Inverse variance weighted	7	0.552704	0.682141	0.417797	-0.784293	1.8897	1.73795	0.456442	6.61738	0.096904
			Weighted median	7	0.192332	0.713614	0.787531	-1.20635	1.59101	1.21207	0.299287	4.90873
			MR Egger	7	-1.02453	2.69717	0.719655	-6.31098	4.26193	0.358966	0.00181626	70.9464	0.570438
	Daunorubicin	SubSaharan African	Inverse variance weighted	7	0.00904123	0.702098	0.989726	-1.36707	1.38515	1.00908	0.254852	3.99544	0.0218556
			Weighted median	7	-0.613303	0.685948	0.371271	-1.95776	0.731155	0.541559	0.141174	2.07748
			MR Egger	7	-2.4378	3.1857	0.478677	-8.68177	3.80617	0.0873526	0.00016965	44.9777	0.465974
		European	Inverse variance weighted	7	-0.381689	0.659474	0.562739	-1.67426	0.910881	0.682708	0.187447	2.48651	0.655293
			Weighted median	7	-0.42247	0.901199	0.639222	-2.18882	1.34388	0.655426	0.112049	3.83389
			MR Egger	7	-1.21188	2.98908	0.701922	-7.07048	4.64671	0.297636	0.000849823	104.242	0.787246
	Etoposide	SubSaharan African	Inverse variance weighted	7	-0.207415	0.587713	0.724149	-1.35933	0.944503	0.812682	0.256832	2.57154	0.0980518
			Weighted median	7	-0.186213	0.643642	0.772343	-1.44775	1.07532	0.830097	0.235098	2.93094
			MR Egger	7	-3.17376	2.46828	0.254832	-8.01159	1.66406	0.0418458	0.000331597	5.28071	0.271901
		European	Inverse variance weighted	7	0.422073	0.977051	0.665752	-1.49295	2.33709	1.52512	0.224709	10.3511	0.0464882
			Weighted median	7	0.0149491	0.976565	0.987787	-1.89912	1.92902	1.01506	0.149701	6.88273
			MR Egger	7	-6.20383	3.905	0.172997	-13.8576	1.44997	0.00202167	9.58762e-07	4.26297	0.14272
	Paclitaxel	SubSaharan African	Inverse variance weighted	7	-0.137107	1.10055	0.900856	-2.29418	2.01997	0.871877	0.100844	7.53809	0.00787653
			Weighted median	7	-1.52102	0.932632	0.102914	-3.34898	0.306941	0.21849	0.0351203	1.35926
			MR Egger	7	-4.74549	4.84075	0.371948	-14.2334	4.74238	0.00869077	6.58459e-07	114.706	0.373082
		European	Inverse variance weighted	7	0.987542	0.856744	0.249047	-0.691677	2.66676	2.68463	0.500736	14.3933	0.146779
			Weighted median	7	0.182909	1.02924	0.858948	-1.83439	2.20021	1.2007	0.15971	9.02693
			MR Egger	7	-1.86294	4.33737	0.685431	-10.3642	6.63831	0.155215	3.15419e-05	763.8	0.531511
	Pemetrexed	SubSaharan African	Inverse variance weighted	7	0.10326	0.539678	0.848262	-0.954509	1.16103	1.10878	0.385001	3.19322	0.193621
			Weighted median	7	-0.0670831	0.559635	0.904587	-1.16397	1.0298	0.935117	0.312245	2.80051
			MR Egger	7	-0.806744	2.58153	0.767269	-5.86654	4.25305	0.446309	0.00283266	70.3196	0.732237
		European	Inverse variance weighted	7	0.784597	0.994973	0.430369	-1.16555	2.73474	2.19152	0.311751	15.4058	0.039249
			Weighted median	7	2.18137	1.00324	0.0296808	0.215019	4.14773	8.85846	1.23989	63.29
			MR Egger	7	-3.73317	4.73897	0.466522	-13.0216	5.5552	0.0239168	2.21214e-06	258.58	0.37423
Genus Hungatella	Ara-C	SubSaharan African	Inverse variance weighted	4	0.413905	0.502068	0.409712	-0.570148	1.39796	1.51271	0.565442	4.04693	0.874914
			Weighted median	4	0.343594	0.605244	0.570242	-0.842685	1.52987	1.41001	0.430553	4.61759
			MR Egger	4	-1.55665	3.30676	0.684168	-8.03791	4.9246	0.21084	0.000322984	137.634	0.607831
		European	Inverse variance weighted	4	0.304345	0.5445	0.576201	-0.762876	1.37157	1.35574	0.466323	3.94152	0.985718
			Weighted median	4	0.250676	0.643554	0.696893	-1.01069	1.51204	1.28489	0.363968	4.53598
			MR Egger	4	-0.726359	3.02921	0.832832	-6.66361	5.21089	0.483667	0.00127653	183.257	0.762422
		East Asian	Inverse variance weighted	3	0.104103	1.30433	0.936386	-2.45238	2.66059	1.10971	0.0860884	14.3047	0.194571
			Weighted median	3	-0.538019	1.2603	0.669454	-3.00821	1.93217	0.583904	0.0493802	6.90447
			MR Egger	3	7.04054	8.22949	0.549468	-9.08925	23.1703	1142.01	0.000112873	1.15544e+10	0.549523
	Capecitabine	SubSaharan African	Inverse variance weighted	4	0.350381	0.66133	0.596242	-0.945825	1.64659	1.41961	0.388359	5.18924	0.166553
			Weighted median	4	0.748845	0.65209	0.250813	-0.529251	2.02694	2.11456	0.589046	7.59083
			MR Egger	4	-1.0833	5.27819	0.856378	-11.4285	9.26195	0.338478	1.08805e-05	10529.6	0.809283
		European	Inverse variance weighted	4	0.306639	0.550218	0.577319	-0.771788	1.38507	1.35885	0.462186	3.99509	0.565595
			Weighted median	4	0.313511	0.659117	0.634322	-0.978358	1.60538	1.36822	0.375928	4.97975
			MR Egger	4	-0.929579	3.069	0.790572	-6.94481	5.08565	0.39472	0.000963621	161.686	0.721901
		East Asian	Inverse variance weighted	3	0.409182	1.05177	0.697245	-1.65229	2.47065	1.50559	0.191611	11.8301	0.578063
			Weighted median	3	0.0932376	1.35839	0.945277	-2.5692	2.75567	1.09772	0.076597	15.7316
			MR Egger	3	4.87944	6.19591	0.575318	-7.26454	17.0234	131.557	0.000699926	2.47272e+07	0.597686
	Carboplatin	SubSaharan African	Inverse variance weighted	4	0.318923	0.500541	0.524023	-0.662137	1.29998	1.37565	0.515748	3.66923	0.683442
			Weighted median	4	0.24334	0.61819	0.693851	-0.968311	1.45499	1.2755	0.379724	4.28445
			MR Egger	4	3.57779	3.31193	0.39297	-2.91359	10.0692	35.7944	0.0542804	23604.1	0.42442
		European	Inverse variance weighted	4	0.0804652	0.833062	0.923052	-1.55234	1.71327	1.08379	0.211753	5.54705	0.0723537
			Weighted median	4	-0.0324423	0.709704	0.963539	-1.42346	1.35858	0.968078	0.240878	3.89066
			MR Egger	4	-5.70448	3.85192	0.276787	-13.2543	1.84529	0.00333101	1.75287e-06	6.32995	0.266368
		East Asian	Inverse variance weighted	3	-1.25209	1.02033	0.219772	-3.25194	0.747766	0.285907	0.038699	2.11228	0.961793
			Weighted median	3	-1.11558	1.25257	0.373124	-3.57062	1.33945	0.327724	0.0281384	3.81695
			MR Egger	3	0.332519	5.99437	0.964722	-11.4164	12.0815	1.39448	1.10129e-05	176571	0.833146
	Cisplatin	SubSaharan African	Inverse variance weighted	4	0.0242271	0.495008	0.960965	-0.945989	0.994443	1.02452	0.388295	2.70322	0.431156
			Weighted median	4	0.324325	0.626851	0.604885	-0.904302	1.55295	1.3831	0.404824	4.7254
			MR Egger	4	2.51967	3.40038	0.535886	-4.14508	9.18443	12.4246	0.0158422	9744.18	0.53519
		European	Inverse variance weighted	4	-0.0144802	0.542768	0.978716	-1.0783	1.04934	0.985624	0.340172	2.85578	0.512165
			Weighted median	4	0.281897	0.661728	0.670108	-1.01509	1.57888	1.32564	0.362369	4.84954
			MR Egger	4	-1.48859	3.07234	0.675891	-7.51037	4.5332	0.225691	0.000547376	93.0555	0.67399
		East Asian	Inverse variance weighted	3	0.0736257	1.02332	0.942643	-1.93208	2.07933	1.0764	0.144846	7.99913	0.908712
			Weighted median	3	-0.00763522	1.14411	0.994675	-2.25008	2.23481	0.992394	0.105391	9.34472
			MR Egger	3	2.1566	6.01336	0.780782	-9.62959	13.9428	8.64172	6.5754e-05	1.13574e+06	0.784805
	Daunorubicin	SubSaharan African	Inverse variance weighted	4	0.349059	0.512056	0.495441	-0.654572	1.35269	1.41773	0.519665	3.86781	0.367463
			Weighted median	4	0.29817	0.672924	0.657697	-1.02076	1.6171	1.34739	0.36032	5.03847
			MR Egger	4	1.75848	4.04951	0.706468	-6.17856	9.69553	5.80362	0.00207341	16244.8	0.758438
		European	Inverse variance weighted	4	-0.103047	0.745254	0.890026	-1.56374	1.35765	0.902084	0.209351	3.88705	0.382382
			Weighted median	4	-0.675058	0.897075	0.451745	-2.43333	1.08321	0.509127	0.0877445	2.95415
			MR Egger	4	-1.3264	5.03993	0.817046	-11.2047	8.55187	0.265432	1.36106e-05	5176.42	0.828159
	Etoposide	SubSaharan African	Inverse variance weighted	4	0.480406	0.489772	0.326654	-0.479548	1.44036	1.61673	0.619063	4.22221	0.474726
			Weighted median	4	0.393105	0.597917	0.510887	-0.778813	1.56502	1.48157	0.45895	4.78278
			MR Egger	4	-1.90063	3.25621	0.618484	-8.28279	4.48153	0.149475	0.00025283	88.3701	0.536551
		European	Inverse variance weighted	4	-0.0310545	0.754638	0.967175	-1.51015	1.44804	0.969423	0.220878	4.25475	0.378179
			Weighted median	4	-0.383091	0.882711	0.664293	-2.1132	1.34702	0.681751	0.12085	3.84596
			MR Egger	4	-2.15591	4.93551	0.704882	-11.8295	7.51769	0.115798	7.2863e-06	1840.32	0.704409
	Paclitaxel	SubSaharan African	Inverse variance weighted	4	-0.0108943	0.71626	0.987865	-1.41476	1.39298	0.989165	0.242983	4.02682	0.728828
			Weighted median	4	0.363109	0.870108	0.676448	-1.3423	2.06852	1.43779	0.261243	7.91311
			MR Egger	4	5.12518	4.56652	0.37836	-3.8252	14.0756	168.205	0.021814	1.297e+06	0.372807
		European	Inverse variance weighted	4	-0.00727563	0.738821	0.992143	-1.45537	1.44081	0.992751	0.233315	4.22413	0.821557
			Weighted median	4	0.184603	0.892682	0.836169	-1.56505	1.93426	1.20274	0.209077	6.91893
			MR Egger	4	-0.681038	4.16605	0.885172	-8.8465	7.48442	0.506091	0.000143885	1780.09	0.884577
	Pemetrexed	SubSaharan African	Inverse variance weighted	4	0.410018	0.532904	0.441654	-0.634474	1.45451	1.50685	0.530214	4.28239	0.334525
			Weighted median	4	0.537919	0.643209	0.402983	-0.72277	1.79861	1.71244	0.485406	6.04123
			MR Egger	4	-1.2988	4.13536	0.783199	-9.40411	6.8065	0.272858	8.23847e-05	903.703	0.716528
		European	Inverse variance weighted	4	-0.223052	0.739427	0.762915	-1.67233	1.22623	0.800073	0.187809	3.40834	0.757321
			Weighted median	4	0.0408858	0.882215	0.963036	-1.68825	1.77003	1.04173	0.184842	5.87101
			MR Egger	4	-2.28962	4.13929	0.63574	-10.4026	5.82338	0.101305	3.03527e-05	338.114	0.662281
Genus Turicibacter	Ara-C	SubSaharan African	Inverse variance weighted	6	0.599284	0.657936	0.362372	-0.69027	1.88884	1.82082	0.501441	6.61168	0.898805
			Weighted median	6	0.27212	0.806656	0.735858	-1.30893	1.85317	1.31274	0.27011	6.37998
			MR Egger	6	-1.35789	3.15738	0.689304	-7.54636	4.83059	0.257204	0.000528029	125.285	0.560654
		European	Inverse variance weighted	8	-0.152377	0.576809	0.791648	-1.28292	0.97817	0.858665	0.277226	2.65958	0.493165
			Weighted median	8	-0.412602	0.774467	0.594202	-1.93056	1.10535	0.661925	0.145067	3.02029
			MR Egger	8	-4.70275	2.86334	0.151614	-10.3149	0.909397	0.00907033	3.3136e-05	2.48283	0.155835
		East Asian	Inverse variance weighted	7	0.236386	1.32163	0.858049	-2.35402	2.82679	1.26666	0.0949867	16.8911	0.0166686
			Weighted median	7	-1.12517	1.25656	0.370553	-3.58804	1.33769	0.324596	0.0276526	3.81023
			MR Egger	7	5.63159	7.21778	0.470556	-8.51527	19.7784	279.105	0.000200386	3.88747e+08	0.480801
	Capecitabine	SubSaharan African	Inverse variance weighted	6	1.0076	0.797273	0.206299	-0.555056	2.57026	2.73902	0.57404	13.0692	0.201085
			Weighted median	6	0.407663	0.869694	0.639254	-1.29694	2.11226	1.5033	0.273368	8.26693
			MR Egger	6	-0.845203	4.18874	0.849935	-9.05513	7.36473	0.42947	0.00011679	1579.28	0.674578
		European	Inverse variance weighted	8	0.316156	0.586999	0.590165	-0.834363	1.46667	1.37184	0.434151	4.33479	0.524873
			Weighted median	8	0.404283	0.762535	0.595985	-1.09029	1.89885	1.49823	0.33612	6.67822
			MR Egger	8	1.89696	2.90232	0.537597	-3.79159	7.5855	6.66558	0.0225597	1969.44	0.598213
		East Asian	Inverse variance weighted	7	0.855518	1.18967	0.472065	-1.47623	3.18727	2.35259	0.228497	24.2222	0.0651581
			Weighted median	7	1.48712	1.22912	0.226314	-0.921954	3.8962	4.42434	0.397741	49.2149
			MR Egger	7	11.3063	4.91597	0.0697793	1.67104	20.9416	81335.6	5.31771	1.24405e+09	0.0826088
	Carboplatin	SubSaharan African	Inverse variance weighted	6	1.52109	0.654707	0.0201628	0.237859	2.80431	4.57719	1.26853	16.5157	0.908054
			Weighted median	6	1.2399	0.814656	0.128011	-0.356825	2.83663	3.45527	0.699895	17.0581
			MR Egger	6	-1.20332	3.15027	0.721907	-7.37784	4.9712	0.300196	0.000624948	144.2	0.426572
		European	Inverse variance weighted	8	0.328342	0.581877	0.572563	-0.812137	1.46882	1.38866	0.443908	4.34411	0.606375
			Weighted median	8	0.515903	0.760383	0.497469	-0.974448	2.00625	1.67515	0.377401	7.43541
			MR Egger	8	-1.65296	2.8846	0.587443	-7.30678	4.00087	0.191483	0.000670975	54.6455	0.509406
		East Asian	Inverse variance weighted	7	0.821983	1.32903	0.536257	-1.78292	3.42688	2.27501	0.168147	30.7805	0.0153815
			Weighted median	7	-0.00814664	1.25649	0.994827	-2.47087	2.45457	0.991886	0.0845116	11.6415
			MR Egger	7	5.06482	7.40062	0.524162	-9.4404	19.57	158.352	7.94488e-05	3.15615e+08	0.584583
	Cisplatin	SubSaharan African	Inverse variance weighted	6	0.804715	0.648217	0.214448	-0.465791	2.07522	2.23606	0.627639	7.9663	0.468122
			Weighted median	6	0.188038	0.806963	0.815747	-1.39361	1.76969	1.20688	0.248178	5.86901
			MR Egger	6	-0.95874	3.21309	0.780267	-7.2564	5.33892	0.383376	0.000705642	208.288	0.604666
		European	Inverse variance weighted	8	0.164609	0.576272	0.775151	-0.964884	1.2941	1.17893	0.381028	3.64771	0.635874
			Weighted median	8	0.439008	0.75998	0.563496	-1.05055	1.92857	1.55117	0.349744	6.87966
			MR Egger	8	-2.5119	2.8576	0.413203	-8.11281	3.089	0.0811136	0.000299676	21.9551	0.37586
		East Asian	Inverse variance weighted	7	-0.0977647	1.34101	0.941883	-2.72615	2.53062	0.906862	0.065471	12.5613	0.0138457
			Weighted median	7	0.0889995	1.43744	0.95063	-2.72838	2.90638	1.09308	0.065325	18.2905
			MR Egger	7	2.56065	7.60366	0.749969	-12.3425	17.4638	12.9442	4.36228e-06	3.84094e+07	0.736252
	Daunorubicin	SubSaharan African	Inverse variance weighted	6	0.439634	0.659515	0.505027	-0.853017	1.73228	1.55214	0.426128	5.65355	0.638519
			Weighted median	6	-0.104764	0.862666	0.903341	-1.79559	1.58606	0.900537	0.16603	4.88447
			MR Egger	6	-1.0006	3.17141	0.768152	-7.21656	5.21535	0.367658	0.000734325	184.077	0.66659
		European	Inverse variance weighted	8	0.12777	0.814234	0.875307	-1.46813	1.72367	1.13629	0.230356	5.60505	0.479294
			Weighted median	8	0.919781	0.99505	0.355301	-1.03052	2.87008	2.50874	0.356823	17.6384
			MR Egger	8	-5.34534	4.14862	0.245036	-13.4766	2.78595	0.00477034	1.40338e-06	16.2152	0.227103
	Etoposide	SubSaharan African	Inverse variance weighted	6	0.826282	0.654833	0.207013	-0.457191	2.10976	2.28481	0.63306	8.24622	0.889934
			Weighted median	6	0.886744	0.810608	0.273988	-0.702048	2.47554	2.42721	0.495569	11.8881
			MR Egger	6	-0.874327	3.15207	0.795232	-7.05238	5.30372	0.417143	0.000865349	201.084	0.610615
		European	Inverse variance weighted	8	1.39046	1.00299	0.165651	-0.575402	3.35631	4.01668	0.562479	28.6833	0.164707
			Weighted median	8	0.768595	1.09631	0.483257	-1.38017	2.91736	2.15673	0.251535	18.4925
			MR Egger	8	-3.22303	5.06668	0.548178	-13.1537	6.70766	0.0398342	1.93827e-06	818.65	0.388585
	Paclitaxel	SubSaharan African	Inverse variance weighted	6	1.31784	0.969834	0.174202	-0.583038	3.21871	3.73533	0.5582	24.9958	0.654415
			Weighted median	6	0.842786	1.27503	0.508617	-1.65627	3.34184	2.32283	0.190849	28.2712
			MR Egger	6	-0.931856	4.67177	0.851628	-10.0885	8.22481	0.393822	4.15537e-05	3732.41	0.64832
		European	Inverse variance weighted	8	-0.294837	0.826692	0.721356	-1.91515	1.32548	0.744653	0.147319	3.76399	0.605526
			Weighted median	8	0.117224	1.08074	0.913625	-2.00102	2.23547	1.12437	0.135198	9.35084
			MR Egger	8	-5.86991	4.06821	0.199157	-13.8436	2.10379	0.00282314	9.72305e-07	8.19715	0.211155
	Pemetrexed	SubSaharan African	Inverse variance weighted	6	0.797242	0.659568	0.226765	-0.495511	2.09	2.21941	0.609259	8.08488	0.975893
			Weighted median	6	0.77972	0.780114	0.317555	-0.749303	2.30874	2.18086	0.472696	10.0618
			MR Egger	6	1.84881	3.16951	0.59099	-4.36344	8.06106	6.35225	0.0127345	3168.64	0.751519
		European	Inverse variance weighted	8	-0.991902	0.824492	0.228958	-2.60791	0.624102	0.370871	0.0736887	1.86657	0.415923
			Weighted median	8	-0.791738	1.15047	0.491335	-3.04666	1.46318	0.453057	0.0475175	4.31968
			MR Egger	8	-5.24899	4.11728	0.249497	-13.3189	2.82088	0.00525281	1.6432e-06	16.7917	0.332051

## Sheet: Supplementary Table S4
Supplementary Table S4. Correlation between the abundance of six microbial taxa in tumor tissues and gene expression levels
Gene	R	Pvalue	group
ZG16	-0.302481	5.71751e-26	Negative
XXbac-B461K10.4	-0.327227	2.36222e-30	Negative
WDR53	-0.301004	1.01354e-25	Negative
UXT-AS1	-0.37163	2.65743e-39	Negative
UBE2SP2	-0.39692	4.579e-45	Negative
U91324.1	-0.34047	7.14144e-33	Negative
TUSC8	-0.344231	1.30493e-33	Negative
TTPA	-0.473783	5.89656e-66	Negative
TSR3	-0.329341	9.53676e-31	Negative
TSR2	-0.32816	1.58417e-30	Negative
TSPAN33	-0.301219	9.3292e-26	Negative
TRIAP1	-0.327505	2.09679e-30	Negative
TMEM42	-0.411394	1.34514e-48	Negative
TMEM256	-0.302661	5.33063e-26	Negative
TMEM14A	-0.319762	5.48963e-29	Negative
TMEM115	-0.301506	8.34676e-26	Negative
TIPARP-AS1	-0.331489	3.76597e-31	Negative
TBCAP1	-0.393034	3.79882e-44	Negative
TACO1	-0.47362	6.6177e-66	Negative
SWSAP1	-0.31415	5.51666e-28	Negative
SUMO1P4	-0.303664	3.60643e-26	Negative
SULT2A1	-0.331242	4.19144e-31	Negative
SSC4D	-0.32774	1.89675e-30	Negative
SPRYD4	-0.369037	9.70869e-39	Negative
SPR	-0.338169	1.99741e-32	Negative
SPCS2P4	-0.45849	2.32091e-61	Negative
SNRPGP2	-0.378433	8.38692e-41	Negative
SNRPEP2	-0.422768	1.69298e-51	Negative
SLCO1B1	-0.313587	6.93322e-28	Negative
SLC25A47	-0.330341	6.19342e-31	Negative
SERPINA6	-0.408834	5.83743e-48	Negative
SERPINA11	-0.33698	3.38673e-32	Negative
SEPHS2	-0.302776	5.09761e-26	Negative
SCD	-0.340006	8.79396e-33	Negative
SCCPDH	-0.429479	2.9157e-53	Negative
RTP3	-0.348987	1.47056e-34	Negative
RPSAP14	-0.354403	1.16851e-35	Negative
RPS2P55	-0.393238	3.40059e-44	Negative
RPS28P7	-0.341782	3.95705e-33	Negative
RPL41P2	-0.392427	5.27109e-44	Negative
RPL41	-0.370959	3.72072e-39	Negative
RPL39P3	-0.315446	3.25158e-28	Negative
RPL37P6	-0.4276	9.17584e-53	Negative
RPL13AP7	-0.301535	8.25403e-26	Negative
RPL13AP3	-0.314988	3.92052e-28	Negative
RPL10P3	-0.425342	3.60479e-52	Negative
RP5-890E16.4	-0.367887	1.71852e-38	Negative
RP5-875H18.10	-0.318183	1.05614e-28	Negative
RP5-1103B4.3	-0.31541	3.2994e-28	Negative
RP4-781K5.2	-0.494701	1.24781e-72	Negative
RP4-763G1.2	-0.311041	1.93919e-27	Negative
RP4-706A16.3	-0.308352	5.68112e-27	Negative
RP4-583P15.14	-0.418045	2.79613e-50	Negative
RP3-512B11.3	-0.323916	9.64e-30	Negative
RP13-650J16.1	-0.343388	1.91346e-33	Negative
RP13-228J13.5	-0.346257	5.17213e-34	Negative
RP11-959F10.6	-0.310815	2.12287e-27	Negative
RP11-91G21.1	-0.327199	2.38999e-30	Negative
RP11-903H12.5	-0.35035	7.80899e-35	Negative
RP11-867G23.4	-0.385048	2.6888e-42	Negative
RP11-813N20.1	-0.33358	1.51385e-31	Negative
RP11-805J14.5	-0.306019	1.43122e-26	Negative
RP11-79P5.10	-0.338634	1.62391e-32	Negative
RP11-793H13.11	-0.358933	1.35282e-36	Negative
RP11-770J1.5	-0.32064	3.80883e-29	Negative
RP11-746M1.1	-0.332436	2.49428e-31	Negative
RP11-744D14.1	-0.400961	4.92196e-46	Negative
RP11-713M15.2	-0.391629	8.10666e-44	Negative
RP11-667K14.4	-0.455246	2.04386e-60	Negative
RP11-64K7.1	-0.499824	2.45237e-74	Negative
RP11-638I2.6	-0.372401	1.8041e-39	Negative
RP11-629N8.5	-0.369715	6.92729e-39	Negative
RP11-624G17.3	-0.495895	5.02295e-73	Negative
RP11-622A1.2	-0.301967	6.9821e-26	Negative
RP11-61N20.3	-0.349009	1.45522e-34	Negative
RP11-589M4.1	-0.310444	2.46358e-27	Negative
RP11-567I13.1	-0.324479	7.59674e-30	Negative
RP11-538I12.2	-0.319919	5.1421e-29	Negative
RP11-521M14.1	-0.363505	1.48119e-37	Negative
RP11-521B24.5	-0.317755	1.25991e-28	Negative
RP11-513G11.3	-0.317509	1.39462e-28	Negative
RP11-490G8.1	-0.31762	1.33192e-28	Negative
RP11-473I1.9	-0.37572	3.36037e-40	Negative
RP11-46D6.1	-0.355726	6.24812e-36	Negative
RP11-468N14.3	-0.328762	1.22322e-30	Negative
RP11-464D20.2	-0.391497	8.70181e-44	Negative
RP11-452D2.2	-0.343439	1.86999e-33	Negative
RP11-434H6.6	-0.359812	8.86634e-37	Negative
RP11-42O15.3	-0.340517	6.99195e-33	Negative
RP11-40C6.2	-0.425785	2.75837e-52	Negative
RP11-396F22.1	-0.301496	8.37977e-26	Negative
RP11-386G11.10	-0.353751	1.5896e-35	Negative
RP11-384L8.1	-0.405686	3.48671e-47	Negative
RP11-343C2.12	-0.480763	3.93122e-68	Negative
RP11-326C3.13	-0.354675	1.02789e-35	Negative
RP11-326A19.5	-0.348923	1.51475e-34	Negative
RP11-316M1.12	-0.349485	1.16757e-34	Negative
RP11-314A20.1	-0.333473	1.58594e-31	Negative
RP11-298I3.5	-0.357833	2.29143e-36	Negative
RP11-297L17.2	-0.318422	9.56576e-29	Negative
RP11-294J22.6	-0.398332	2.10708e-45	Negative
RP11-24N18.1	-0.404829	5.65566e-47	Negative
RP11-215A21.2	-0.392572	4.87454e-44	Negative
RP11-20G6.1	-0.447967	2.47838e-58	Negative
RP11-19D2.1	-0.303942	3.23539e-26	Negative
RP11-181C3.1	-0.356079	5.28427e-36	Negative
RP11-16F15.1	-0.343518	1.80411e-33	Negative
RP11-161H23.5	-0.355221	7.93913e-36	Negative
RP11-138I1.4	-0.452968	9.28936e-60	Negative
RP11-130L8.2	-0.349345	1.24547e-34	Negative
RP11-12G12.7	-0.348146	2.16928e-34	Negative
RP11-1293J14.1	-0.373483	1.04516e-39	Negative
RP11-1151B14.3	-0.304144	2.9889e-26	Negative
RP11-1151B14.2	-0.325091	5.86353e-30	Negative
RP11-10N23.4	-0.403085	1.50558e-46	Negative
RP11-10G12.1	-0.490668	2.62481e-71	Negative
RP11-109D20.2	-0.379341	5.25585e-41	Negative
RP11-1029M24.1	-0.328306	1.48769e-30	Negative
RP1-232L22__B.1	-0.329818	7.76292e-31	Negative
RNU1-70P	-0.325931	4.10484e-30	Negative
RNF187	-0.348092	2.22402e-34	Negative
RNF185-AS1	-0.33853	1.70042e-32	Negative
RIPPLY1	-0.350459	7.42374e-35	Negative
RHEBP2	-0.323147	1.33269e-29	Negative
REN	-0.394159	2.06456e-44	Negative
RDH14	-0.304741	2.36535e-26	Negative
PTENP1	-0.431646	7.69808e-54	Negative
PTCHD3P1	-0.402973	1.60295e-46	Negative
PSMC1P5	-0.372926	1.38471e-39	Negative
PSMC1P1	-0.315254	3.51708e-28	Negative
PRELID1P1	-0.345379	7.73032e-34	Negative
PRDX6	-0.390554	1.44404e-43	Negative
PRADC1	-0.430402	1.65539e-53	Negative
PPIB	-0.30972	3.29274e-27	Negative
PPIAP22	-0.440293	3.44322e-56	Negative
PMVK	-0.368586	1.21487e-38	Negative
PLA2G12B	-0.416111	8.70259e-50	Negative
PITPNA-AS1	-0.310943	2.01633e-27	Negative
PINK1	-0.316329	2.26473e-28	Negative
PIGY	-0.386535	1.22747e-42	Negative
PGRMC1	-0.412532	6.97538e-49	Negative
PEBP1	-0.491363	1.55756e-71	Negative
PDXP	-0.309374	3.78129e-27	Negative
PCK1	-0.359002	1.30854e-36	Negative
OTC	-0.319345	6.52796e-29	Negative
ORAI3	-0.339293	1.20974e-32	Negative
OR10J6P	-0.30747	8.06536e-27	Negative
NUPR1	-0.351549	4.4651e-35	Negative
NDUFA1	-0.355204	8.00119e-36	Negative
NACA2	-0.365888	4.6094e-38	Negative
MUT	-0.374406	6.55185e-40	Negative
MRPL54	-0.408442	7.30103e-48	Negative
MRPL46	-0.416179	8.36007e-50	Negative
MRPL14	-0.327151	2.43991e-30	Negative
MLYCD	-0.409463	4.07488e-48	Negative
MGMT	-0.374741	5.52816e-40	Negative
METTL7B	-0.352662	2.65128e-35	Negative
MALSU1	-0.318955	7.67155e-29	Negative
LINC01564	-0.364589	8.71984e-38	Negative
LINC01214	-0.324142	8.76014e-30	Negative
LINC01151	-0.348747	1.64304e-34	Negative
LINC00526	-0.361963	3.13511e-37	Negative
LINC00339	-0.353603	1.70384e-35	Negative
LINC00261	-0.343351	1.94649e-33	Negative
LEAP2	-0.32105	3.21011e-29	Negative
LDHAP3	-0.351358	4.88348e-35	Negative
INHBE	-0.354096	1.35102e-35	Negative
HULC	-0.425469	3.33762e-52	Negative
HSPB1P1	-0.423814	9.04206e-52	Negative
HSD17B8	-0.419001	1.59051e-50	Negative
HS1BP3-IT1	-0.341502	4.49004e-33	Negative
HRCT1	-0.335724	5.90213e-32	Negative
HNRNPCP2	-0.435499	7.04696e-55	Negative
HNRNPA1P4	-0.396721	5.10591e-45	Negative
HMGN2P17	-0.380279	3.23755e-41	Negative
HMGN1P37	-0.402199	2.46965e-46	Negative
H1F0	-0.316191	2.39694e-28	Negative
GSTA7P	-0.313854	6.22003e-28	Negative
GOT1	-0.311534	1.58974e-27	Negative
GOLT1A	-0.42995	2.18377e-53	Negative
GLUD1	-0.344202	1.32203e-33	Negative
GJB1	-0.456897	6.77226e-61	Negative
GCSHP5	-0.482567	1.05716e-68	Negative
GCHFR	-0.354899	9.24264e-36	Negative
FTH1P8	-0.423515	1.08213e-51	Negative
FTH1P7	-0.464109	5.06274e-63	Negative
FTH1P5	-0.351514	4.53956e-35	Negative
FTH1P23	-0.403172	1.4338e-46	Negative
FTH1P20	-0.402638	1.93316e-46	Negative
FH	-0.417303	4.32691e-50	Negative
FAM47E-STBD1	-0.336935	3.45521e-32	Negative
FAM207BP	-0.396806	4.87223e-45	Negative
ERP29	-0.314695	4.41829e-28	Negative
EIF5AP4	-0.432594	4.28834e-54	Negative
EIF4EBP3	-0.4361	4.83825e-55	Negative
EIF4BP7	-0.414504	2.22282e-49	Negative
EEF1A1P9	-0.371794	2.44755e-39	Negative
EEF1A1P12	-0.351872	3.84037e-35	Negative
ECHS1	-0.427805	8.09814e-53	Negative
DYNLL2	-0.330023	7.10374e-31	Negative
DSG1	-0.30408	3.06455e-26	Negative
DNAJC19P9	-0.312451	1.09815e-27	Negative
CTD-2540B15.11	-0.481766	1.89652e-68	Negative
CTD-2235C13.3	-0.339741	9.90134e-33	Negative
CTC-564N23.2	-0.447176	4.1454e-58	Negative
CTC-505O3.2	-0.31199	1.32308e-27	Negative
CTC-425F1.4	-0.411245	1.46593e-48	Negative
CTB-79E8.2	-0.303185	4.34692e-26	Negative
CTB-63M22.1	-0.339714	1.00218e-32	Negative
CTB-43E15.2	-0.365511	5.54734e-38	Negative
CTB-31O20.6	-0.459852	9.23965e-62	Negative
COMMD5	-0.324974	6.16109e-30	Negative
CISD3	-0.422231	2.33494e-51	Negative
CH17-340M24.3	-0.310614	2.30151e-27	Negative
CH17-118O6.3	-0.325655	4.6152e-30	Negative
CFHR2	-0.376066	2.81778e-40	Negative
CEMP1	-0.415346	1.36026e-49	Negative
CEBPA	-0.36159	3.75769e-37	Negative
CCND2P1	-0.308233	5.95756e-27	Negative
CCL15	-0.300503	1.23028e-25	Negative
CAT	-0.333304	1.70792e-31	Negative
C1orf115	-0.337099	3.21191e-32	Negative
C17orf89	-0.350389	7.66906e-35	Negative
BOLA1	-0.338516	1.71124e-32	Negative
BMS1P8	-0.305382	1.83942e-26	Negative
BMS1P15	-0.342051	3.50471e-33	Negative
ARSEP1	-0.329218	1.00514e-30	Negative
ARL4D	-0.339927	9.10955e-33	Negative
ARID3C	-0.306487	1.18988e-26	Negative
APOC4	-0.327086	2.50825e-30	Negative
APCS	-0.349075	1.41171e-34	Negative
AP006621.5	-0.324989	6.12102e-30	Negative
AP003419.11	-0.333857	1.34093e-31	Negative
AP000354.4	-0.307938	6.69862e-27	Negative
AP000349.2	-0.421576	3.45153e-51	Negative
ALDH1L1-AS2	-0.316723	1.92671e-28	Negative
AL513523.2	-0.344993	9.2207e-34	Negative
AL353898.1	-0.309594	3.4631e-27	Negative
AL162151.3	-0.424446	6.18464e-52	Negative
AL161668.5	-0.368965	1.00652e-38	Negative
AL158801.1	-0.332928	2.01276e-31	Negative
AKR1C6P	-0.331842	3.2297e-31	Negative
AGXT	-0.417558	3.72345e-50	Negative
AGT	-0.300977	1.02427e-25	Negative
AFM	-0.304344	2.76349e-26	Negative
ACAT2	-0.370615	4.4202e-39	Negative
AC144530.1	-0.370909	3.81506e-39	Negative
AC133528.2	-0.416814	5.76548e-50	Negative
AC079922.2	-0.320877	3.45062e-29	Negative
AC016292.3	-0.395498	9.96405e-45	Negative
AC012065.1	-0.371409	2.96891e-39	Negative
AC009166.5	-0.338853	1.47232e-32	Negative
AC009065.4	-0.436171	4.62738e-55	Negative
AC006449.2	-0.378563	7.84291e-41	Negative
AC005786.7	-0.328013	1.68685e-30	Negative
AC005339.2	-0.377022	1.72967e-40	Negative
AC005255.3	-0.407335	1.37075e-47	Negative
AC004967.7	-0.304816	2.29749e-26	Negative
AC004951.5	-0.4007	5.69055e-46	Negative
AC000089.3	-0.383766	5.27115e-42	Negative
ABCC6P2	-0.335175	7.51647e-32	Negative
yR211F11.2	0.334579	9.76802e-32	Positive
ZSWIM6	0.346612	4.39572e-34	Positive
ZSWIM1	0.338323	1.86493e-32	Positive
ZRSR1	0.348055	2.26204e-34	Positive
ZNRF3-IT1	0.352913	2.35655e-35	Positive
ZNRF3-AS1	0.349047	1.43039e-34	Positive
ZNRF2P2	0.453787	5.39856e-60	Positive
ZNRF2P1	0.449274	1.05669e-58	Positive
ZNF969P	0.379748	4.25862e-41	Positive
ZNF90P1	0.469976	8.63404e-65	Positive
ZNF865	0.390323	1.63391e-43	Positive
ZNF860	0.369469	7.83314e-39	Positive
ZNF847P	0.316098	2.48957e-28	Positive
ZNF839P1	0.333049	1.90895e-31	Positive
ZNF831	0.327942	1.73903e-30	Positive
ZNF805	0.40879	5.98429e-48	Positive
ZNF804A	0.37407	7.76956e-40	Positive
ZNF8	0.457146	5.73119e-61	Positive
ZNF785	0.337061	3.2677e-32	Positive
ZNF750	0.338679	1.59102e-32	Positive
ZNF70	0.454626	3.09127e-60	Positive
ZNF638-IT1	0.436188	4.58117e-55	Positive
ZNF628	0.38822	5.02064e-43	Positive
ZNF594	0.31186	1.39411e-27	Positive
ZNF587P1	0.559737	1.28057e-96	Positive
ZNF587	0.374843	5.24954e-40	Positive
ZNF579	0.341666	4.16914e-33	Positive
ZNF574	0.310808	2.12878e-27	Positive
ZNF543	0.373955	8.23169e-40	Positive
ZNF488	0.398385	2.04706e-45	Positive
ZNF469	0.357224	3.06399e-36	Positive
ZNF415P1	0.529933	5.63337e-85	Positive
ZNF346-IT1	0.385221	2.45509e-42	Positive
ZNF33BP1	0.399162	1.33381e-45	Positive
ZMYND19P1	0.475616	1.6e-66	Positive
ZFP36L2	0.369366	8.24257e-39	Positive
ZFP36L1	0.32596	4.0538e-30	Positive
ZFP36	0.324824	6.56497e-30	Positive
ZFHX2	0.312654	1.01199e-27	Positive
ZEB1-AS1	0.300112	1.43009e-25	Positive
ZDHHC4P1	0.43618	4.60239e-55	Positive
ZDHHC20-IT1	0.359878	8.58817e-37	Positive
ZC3HAV1L	0.399092	1.38612e-45	Positive
ZC3H12A	0.308767	4.8162e-27	Positive
ZBTB8OSP1	0.304402	2.70224e-26	Positive
ZBTB3	0.305289	1.90727e-26	Positive
ZBTB24	0.300734	1.12507e-25	Positive
ZBTB12P1	0.458662	2.06618e-61	Positive
ZBTB11	0.306046	1.41589e-26	Positive
ZBED6	0.41785	3.13502e-50	Positive
Z99756.1	0.313727	6.55154e-28	Positive
Z69666.2	0.418708	1.89154e-50	Positive
YWHAZP3	0.308498	5.36122e-27	Positive
YWHAQP6	0.38172	1.53317e-41	Positive
YWHAQP5	0.508777	2.17146e-77	Positive
YWHABP2	0.378038	1.02766e-40	Positive
YTHDF1P1	0.379112	5.91243e-41	Positive
YRDCP2	0.437754	1.71386e-55	Positive
YES1P1	0.398241	2.2165e-45	Positive
YBX2P1	0.314152	5.51106e-28	Positive
YBX1P8	0.441048	2.13184e-56	Positive
YBX1P4	0.419978	8.92268e-51	Positive
YBX1P3	0.311254	1.77979e-27	Positive
YBX1P2	0.370366	5.00679e-39	Positive
YAP1P1	0.320109	4.75281e-29	Positive
XXyac-YX65C7_A.2	0.381546	1.67822e-41	Positive
XXyac-YRM2039.3	0.320824	3.52848e-29	Positive
XXcos-LUCA16.1	0.366365	3.64533e-38	Positive
XXbac-BPG300A18.13	0.304583	2.51701e-26	Positive
XXbac-BPG283O16.9	0.336594	4.01764e-32	Positive
XXbac-BPG252P9.9	0.428229	6.2564e-53	Positive
XXbac-B562F10.11	0.352606	2.72248e-35	Positive
XXbac-B476C20.14	0.337746	2.41056e-32	Positive
XXbac-B476C20.13	0.463248	9.13532e-63	Positive
XXYLT1-AS2	0.367289	2.30971e-38	Positive
XX-C2158C12.1	0.371037	3.57827e-39	Positive
XKR4	0.345255	8.17933e-34	Positive
XIAP-AS1	0.475865	1.33873e-66	Positive
WWTR1-IT1	0.322185	1.99689e-29	Positive
WWC3-AS1	0.32246	1.77902e-29	Positive
WNT9A	0.300765	1.11182e-25	Positive
WI2-89927D4.1	0.32318	1.31447e-29	Positive
WI2-85898F10.2	0.364401	9.56001e-38	Positive
WBP1LP1	0.386219	1.44999e-42	Positive
WASF4P	0.459762	9.81827e-62	Positive
WARS2-IT1	0.374484	6.29775e-40	Positive
VSTM5	0.356643	4.04113e-36	Positive
VRTN	0.388013	5.60703e-43	Positive
VPS26BP1	0.474947	2.57682e-66	Positive
VPS26AP1	0.307101	9.33374e-27	Positive
VN1R81P	0.334946	8.31085e-32	Positive
VN1R80P	0.41079	1.90375e-48	Positive
VN1R42P	0.303066	4.55364e-26	Positive
VN1R21P	0.305083	2.06873e-26	Positive
VIM2P	0.34161	4.27718e-33	Positive
VHL	0.330183	6.62943e-31	Positive
VDAC1P4	0.357781	2.34848e-36	Positive
VDAC1P11	0.422024	2.64083e-51	Positive
UTS2R	0.306901	1.01016e-26	Positive
USP17L2	0.322722	1.59365e-29	Positive
USF1P1	0.301558	8.18216e-26	Positive
UQCRHL	0.36347	1.50639e-37	Positive
UPF3AP3	0.423809	9.07304e-52	Positive
UPF3AP1	0.362831	2.05642e-37	Positive
UHRF2P1	0.366715	3.06804e-38	Positive
UCKL1-AS1	0.334824	8.76885e-32	Positive
UBXN7-AS1	0.408956	5.44314e-48	Positive
UBQLN4P1	0.39951	1.1001e-45	Positive
UBL5P2	0.326959	2.64778e-30	Positive
UBE2V2P4	0.403624	1.11292e-46	Positive
UBE2V1P1	0.514539	2.10482e-79	Positive
UBE2L4	0.369949	6.16364e-39	Positive
UBE2J1	0.301647	7.90344e-26	Positive
UBE2CP4	0.309589	3.46965e-27	Positive
UBE2CP3	0.418435	2.22107e-50	Positive
UBE2CP1	0.40505	4.99266e-47	Positive
UBA52P5	0.392858	4.17776e-44	Positive
U51561.1	0.350095	8.79531e-35	Positive
U51244.2	0.304803	2.30909e-26	Positive
TYRO3P	0.48576	1.01325e-69	Positive
TXNP6	0.327421	2.17347e-30	Positive
TXNDC2	0.344892	9.65465e-34	Positive
TWISTNB	0.343937	1.49118e-33	Positive
TWIST2	0.3588	1.44178e-36	Positive
TWF1P1	0.389251	2.8992e-43	Positive
TVP23CP2	0.468454	2.50198e-64	Positive
TUBG1P	0.462864	1.18879e-62	Positive
TUBB4BP2	0.452071	1.68145e-59	Positive
TUBB3P1	0.33543	6.71762e-32	Positive
TUBB3	0.337768	2.38715e-32	Positive
TUBAP2	0.370465	4.76496e-39	Positive
TTLL7-IT1	0.329164	1.029e-30	Positive
TTLL10-AS1	0.365668	5.13655e-38	Positive
TSTD3	0.360545	6.22623e-37	Positive
TSPYL6	0.445505	1.22394e-57	Positive
TSPYL5	0.375934	3.01381e-40	Positive
TSHZ3	0.351784	4.00138e-35	Positive
TSEN15P2	0.333389	1.64577e-31	Positive
TRNP1	0.355685	6.36951e-36	Positive
TRMT112P6	0.305558	1.71589e-26	Positive
TRIM38	0.338241	1.93407e-32	Positive
TRIM36-IT1	0.36495	7.30596e-38	Positive
TRGV7	0.370907	3.81839e-39	Positive
TRBV29OR9-2	0.394404	1.80762e-44	Positive
TRAV8-3	0.334334	1.08759e-31	Positive
TRAV29DV5	0.314641	4.51548e-28	Positive
TRAV26-1	0.311358	1.70698e-27	Positive
TPT1P9	0.469342	1.34581e-64	Positive
TPT1P7	0.316258	2.33194e-28	Positive
TPT1P4	0.339626	1.04247e-32	Positive
TPT1P10	0.390666	1.35952e-43	Positive
TPST2P1	0.36838	1.34563e-38	Positive
TPRKBP2	0.307462	8.09085e-27	Positive
TPMTP2	0.447246	3.96349e-58	Positive
TPM3P7	0.379594	4.61074e-41	Positive
TPM3P1	0.397441	3.43984e-45	Positive
TOX4P1	0.300361	1.29956e-25	Positive
TOR4A	0.312798	9.54751e-28	Positive
TOMM20P2	0.342821	2.47453e-33	Positive
TNRC18P1	0.318206	1.04616e-28	Positive
TNPO1P2	0.311465	1.63493e-27	Positive
TNPO1P1	0.499078	4.36292e-74	Positive
TNP2	0.343956	1.47899e-33	Positive
TNFSF15	0.339892	9.25587e-33	Positive
TNFSF12-TNFSF13	0.394888	1.38913e-44	Positive
TNFRSF21	0.331519	3.717e-31	Positive
TNFRSF13C	0.377064	1.69227e-40	Positive
TNFAIP8	0.333716	1.42581e-31	Positive
TNFAIP6	0.324777	6.69729e-30	Positive
TMX2P1	0.369731	6.87137e-39	Positive
TMSB4XP4	0.543189	5.20439e-90	Positive
TMEM75	0.430809	1.289e-53	Positive
TMEM69	0.306484	1.19148e-26	Positive
TMEM30B	0.323254	1.27413e-29	Positive
TMEM256P1	0.395991	7.61311e-45	Positive
TMEM239	0.305003	2.13487e-26	Positive
TMEM238	0.431014	1.13655e-53	Positive
TMEM229A	0.384627	3.35486e-42	Positive
TMEM200C	0.303269	4.20708e-26	Positive
TMEM189-UBE2V1	0.457844	3.58501e-61	Positive
TMEM185B	0.302765	5.11912e-26	Positive
TMEM163	0.397302	3.71242e-45	Positive
TMEM160	0.353178	2.0807e-35	Positive
TMEM158	0.340667	6.5359e-33	Positive
TMEM14E	0.374605	5.92195e-40	Positive
TMED8	0.373387	1.09716e-39	Positive
TMA16P2	0.347226	3.31453e-34	Positive
TLX2	0.365876	4.63648e-38	Positive
TLR7	0.3082	6.03631e-27	Positive
TLL2	0.359573	9.94949e-37	Positive
TLK1P1	0.311753	1.456e-27	Positive
TLCD2	0.371058	3.54043e-39	Positive
TIMM9P1	0.355791	6.05835e-36	Positive
THRB-IT1	0.409708	3.54134e-48	Positive
THOC7-AS1	0.359383	1.08988e-36	Positive
THEGL	0.351751	4.06248e-35	Positive
THBD	0.366345	3.68032e-38	Positive
TGIF2P1	0.459615	1.08525e-61	Positive
TFF1	0.340798	6.16248e-33	Positive
TET1	0.336583	4.03688e-32	Positive
TERC	0.328491	1.37441e-30	Positive
TDGP1	0.368107	1.54123e-38	Positive
TDGF1P6	0.449821	7.38332e-59	Positive
TDGF1P5	0.417032	5.07164e-50	Positive
TCTEX1D4	0.383167	7.20788e-42	Positive
TCF3P1	0.503849	1.06708e-75	Positive
TCF21	0.315665	2.97308e-28	Positive
TCEB3C	0.339472	1.11691e-32	Positive
TCEB2P4	0.441383	1.72202e-56	Positive
TCEB1P33	0.451386	2.64143e-59	Positive
TBL1XR1-AS1	0.347073	3.55627e-34	Positive
TBCAP3	0.300731	1.12637e-25	Positive
TBC1D12	0.364885	7.54493e-38	Positive
TATDN2P2	0.3607	5.77899e-37	Positive
TATDN2P1	0.340684	6.48628e-33	Positive
TATDN1P1	0.350235	8.23842e-35	Positive
TAS2R63P	0.336328	4.52015e-32	Positive
TAS2R50	0.331355	3.99215e-31	Positive
TAS2R42	0.301549	8.21034e-26	Positive
TAS2R30	0.439996	4.15763e-56	Positive
TAS2R3	0.314475	4.83154e-28	Positive
TAS2R18	0.404015	8.9378e-47	Positive
TAS2R13	0.368573	1.22258e-38	Positive
TAS2R12	0.352747	2.5486e-35	Positive
TAF9BP1	0.365881	4.62572e-38	Positive
TAF3	0.434432	1.37049e-54	Positive
TAF1L	0.332516	2.40898e-31	Positive
TAF13P2	0.345025	9.08811e-34	Positive
TACSTD2	0.41217	8.59828e-49	Positive
SYT11	0.329457	9.07186e-31	Positive
SYNJ2BP	0.300499	1.2318e-25	Positive
SYNDIG1	0.340459	7.17716e-33	Positive
SYF2P2	0.331777	3.32351e-31	Positive
SYDE2	0.318126	1.08132e-28	Positive
SUMO4	0.329919	7.43161e-31	Positive
SUMO2P8	0.431043	1.11611e-53	Positive
SUMO2P16	0.310682	2.23957e-27	Positive
SUGT1P2	0.461093	3.97943e-62	Positive
SUB1P4	0.338934	1.42007e-32	Positive
STX8P1	0.310096	2.83296e-27	Positive
STX11	0.324153	8.72047e-30	Positive
ST6GALNAC4P1	0.331289	4.10788e-31	Positive
SSR1P1	0.350181	8.45088e-35	Positive
SSBP3-AS1	0.362426	2.50404e-37	Positive
SRSF9P1	0.320872	3.45773e-29	Positive
SRSF10P1	0.401081	4.60445e-46	Positive
SRRM1P3	0.379373	5.16823e-41	Positive
SRP72P2	0.445568	1.17539e-57	Positive
SRP72P1	0.304762	2.34657e-26	Positive
SRMP2	0.453161	8.17775e-60	Positive
SRGN	0.356942	3.5048e-36	Positive
SRGAP2-AS1	0.380696	2.6081e-41	Positive
SPTY2D1-AS1	0.344622	1.09185e-33	Positive
SPRR1B	0.338529	1.70155e-32	Positive
SPON1	0.327102	2.49171e-30	Positive
SPDYE6	0.35623	4.91766e-36	Positive
SPDYE1	0.485938	8.88527e-70	Positive
SPATA5	0.384326	3.92866e-42	Positive
SPACA4	0.392949	3.97583e-44	Positive
SP2	0.382157	1.22117e-41	Positive
SOX8	0.301577	8.12202e-26	Positive
SOX21-AS1	0.347878	2.45479e-34	Positive
SOX21	0.380169	3.42704e-41	Positive
SOX2	0.350394	7.65274e-35	Positive
SOX18	0.368916	1.03126e-38	Positive
SOS1-IT1	0.312047	1.29287e-27	Positive
SOCS5P2	0.314412	4.95798e-28	Positive
SOCS3	0.328752	1.22831e-30	Positive
SOCS1	0.377751	1.19036e-40	Positive
SNX29P1	0.314122	5.57849e-28	Positive
SNX19P3	0.32717	2.42015e-30	Positive
SNX18P9	0.320438	4.14308e-29	Positive
SNRPGP18	0.324006	9.27814e-30	Positive
SNRPGP15	0.489911	4.63092e-71	Positive
SNRPGP10	0.476489	8.57368e-67	Positive
SNRPCP4	0.435606	6.59222e-55	Positive
SNRPCP19	0.367371	2.21835e-38	Positive
SNORD89	0.310795	2.14049e-27	Positive
SNORD17	0.500914	1.0538e-74	Positive
SNORD118	0.425683	2.93389e-52	Positive
SNORA84	0.30316	4.38912e-26	Positive
SNORA7B	0.464338	4.32435e-63	Positive
SNORA74B	0.35938	1.09148e-36	Positive
SNORA71E	0.427163	1.19617e-52	Positive
SNORA71C	0.334049	1.23245e-31	Positive
SNORA60	0.31181	1.42252e-27	Positive
SNORA47	0.404011	8.9559e-47	Positive
SNORA37	0.320948	3.35027e-29	Positive
SNORA36B	0.323046	1.39081e-29	Positive
SNORA36A	0.361914	3.21157e-37	Positive
SNORA23	0.381262	1.94499e-41	Positive
SNORA21	0.444122	2.98407e-57	Positive
SNHG22	0.379696	4.37416e-41	Positive
SND1-IT1	0.539603	1.26011e-88	Positive
SNAI3	0.325964	4.04758e-30	Positive
SMIM5	0.307379	8.35944e-27	Positive
SMIM18	0.412924	5.56199e-49	Positive
SMG1P6	0.336023	5.17166e-32	Positive
SMCR8	0.321565	2.58913e-29	Positive
SMCR5	0.508975	1.85426e-77	Positive
SMC5-AS1	0.312805	9.51895e-28	Positive
SMARCE1P1	0.434803	1.08758e-54	Positive
SMAD1-AS2	0.327657	1.96467e-30	Positive
SLITRK2	0.318101	1.09258e-28	Positive
SLC9A7P1	0.30122	9.32645e-26	Positive
SLC9A4	0.388718	3.85246e-43	Positive
SLC7A5P2	0.362209	2.78329e-37	Positive
SLC7A5P1	0.319462	6.21808e-29	Positive
SLC6A14	0.375609	3.55682e-40	Positive
SLC5A5	0.354296	1.22931e-35	Positive
SLC35G6	0.443878	3.49065e-57	Positive
SLC35G5	0.409161	4.84412e-48	Positive
SLC35E1P1	0.432309	5.11254e-54	Positive
SLC30A4	0.31533	3.40902e-28	Positive
SLC2A3P4	0.34265	2.67324e-33	Positive
SLC28A3	0.329001	1.10388e-30	Positive
SLC25A6P3	0.330592	5.55628e-31	Positive
SLC25A3P2	0.330545	5.66891e-31	Positive
SLC25A39P1	0.461537	2.94173e-62	Positive
SLC25A1P5	0.36009	7.75615e-37	Positive
SLC25A14P1	0.388869	3.55432e-43	Positive
SLC10A2	0.325233	5.52004e-30	Positive
SKI	0.311655	1.51444e-27	Positive
SIX4	0.366452	3.49278e-38	Positive
SIX3	0.308686	4.97355e-27	Positive
SIX2	0.306521	1.17381e-26	Positive
SIDT1-AS1	0.337839	2.31351e-32	Positive
SIAH3	0.326252	3.58037e-30	Positive
SHMT1P1	0.373756	9.10375e-40	Positive
SHISA8	0.343765	1.61254e-33	Positive
SHC1P2	0.32781	1.84011e-30	Positive
SHANK2-AS3	0.398768	1.65766e-45	Positive
SHANK2-AS1	0.470306	6.85075e-65	Positive
SH3GL1P1	0.402323	2.30526e-46	Positive
SH3BP5-AS1	0.315026	3.85954e-28	Positive
SH2B2	0.348131	2.1846e-34	Positive
SGPP2	0.381672	1.57134e-41	Positive
SFTA2	0.354421	1.15864e-35	Positive
SFRP2	0.316654	1.98253e-28	Positive
SF3B4	0.316318	2.27527e-28	Positive
SF3A3P2	0.418363	2.31847e-50	Positive
SF3A3P1	0.377185	1.5909e-40	Positive
SETSIP	0.39291	4.06026e-44	Positive
SETP6	0.306578	1.14782e-26	Positive
SETP5	0.458331	2.5828e-61	Positive
SETP3	0.334038	1.23862e-31	Positive
SETP21	0.341939	3.68699e-33	Positive
SETP14	0.357462	2.73499e-36	Positive
SETP11	0.396324	6.34497e-45	Positive
SETP10	0.514499	2.17388e-79	Positive
SERPINH1P1	0.389531	2.49614e-43	Positive
SERPINB9	0.342533	2.81942e-33	Positive
SERBP1P6	0.462249	1.81001e-62	Positive
SERBP1P1	0.332074	2.9198e-31	Positive
SEPT7P6	0.457118	5.83995e-61	Positive
SEPT2P1	0.45793	3.38403e-61	Positive
SEMG2	0.300466	1.24779e-25	Positive
SEMG1	0.319543	6.01244e-29	Positive
SEC63P2	0.304615	2.48583e-26	Positive
SEC62-AS1	0.338604	1.64511e-32	Positive
SEC14L1P1	0.352258	3.20412e-35	Positive
SEC13P1	0.368126	1.52644e-38	Positive
SDHDP2	0.358757	1.47212e-36	Positive
SDHCP3	0.360188	7.39847e-37	Positive
SDCBPP3	0.355154	8.193e-36	Positive
SDCBPP1	0.40933	4.39617e-48	Positive
SCUBE3	0.325143	5.7362e-30	Positive
SCARNA9	0.401448	3.75337e-46	Positive
SCARNA7	0.466877	7.48867e-64	Positive
SCARNA5	0.331265	4.14987e-31	Positive
SCARNA2	0.396752	5.01864e-45	Positive
SCARNA10	0.466704	8.44198e-64	Positive
SC22CB-1E7.1	0.407708	1.10857e-47	Positive
SBF1P1	0.336339	4.49668e-32	Positive
SAPCD2P3	0.449165	1.13427e-58	Positive
SAMD15	0.308968	4.44652e-27	Positive
SAMD11P1	0.457677	4.01104e-61	Positive
SALRNA2	0.357047	3.3336e-36	Positive
S100G	0.335978	5.27576e-32	Positive
S100A12	0.311068	1.91763e-27	Positive
S100A11	0.38764	6.83319e-43	Positive
RYKP1	0.508995	1.82411e-77	Positive
RWDD4P1	0.387136	8.9264e-43	Positive
RTN3P1	0.415865	1.00465e-49	Positive
RTEL1P1	0.482797	8.93246e-69	Positive
RSU1P3	0.307488	8.00802e-27	Positive
RSF1-IT2	0.319099	7.22878e-29	Positive
RSC1A1	0.480445	4.95474e-68	Positive
RRM2P3	0.348693	1.68455e-34	Positive
RRM2P2	0.362275	2.69517e-37	Positive
RPSAP52	0.320604	3.86671e-29	Positive
RPSAP51	0.383885	4.95035e-42	Positive
RPSAP43	0.306884	1.01718e-26	Positive
RPSAP41	0.320139	4.69268e-29	Positive
RPS7P15	0.33207	2.92487e-31	Positive
RPS6P8	0.330255	6.42726e-31	Positive
RPS6P16	0.387168	8.77949e-43	Positive
RPS4XP3	0.43689	2.95044e-55	Positive
RPS4XP17	0.409232	4.65033e-48	Positive
RPS4XP11	0.450894	3.65178e-59	Positive
RPS3P7	0.34565	6.8284e-34	Positive
RPS3P2	0.347883	2.44898e-34	Positive
RPS3AP41	0.312085	1.27319e-27	Positive
RPS3AP40	0.309147	4.13886e-27	Positive
RPS3AP39	0.445545	1.19257e-57	Positive
RPS3AP35	0.30561	1.6816e-26	Positive
RPS3AP34	0.468319	2.74853e-64	Positive
RPS3AP29	0.323761	1.02895e-29	Positive
RPS3AP14	0.358763	1.46744e-36	Positive
RPS3AP12	0.369193	8.9849e-39	Positive
RPS2P7	0.483926	3.9087e-69	Positive
RPS2P5	0.348883	1.54326e-34	Positive
RPS2P45	0.480712	4.08031e-68	Positive
RPS2P44	0.491609	1.29436e-71	Positive
RPS2P41	0.348887	1.53995e-34	Positive
RPS2P39	0.329953	7.32372e-31	Positive
RPS2P32	0.307288	8.66832e-27	Positive
RPS2P1	0.337321	2.91193e-32	Positive
RPS27AP3	0.35162	4.32069e-35	Positive
RPS26P47	0.355683	6.37801e-36	Positive
RPS26P31	0.310744	2.18486e-27	Positive
RPS26P21	0.362468	2.45361e-37	Positive
RPS23P6	0.322455	1.78275e-29	Positive
RPS20P4	0.378653	7.48934e-41	Positive
RPS20P31	0.319759	5.49584e-29	Positive
RPS20P22	0.340802	6.15082e-33	Positive
RPS19P3	0.355529	6.86156e-36	Positive
RPS18P1	0.300356	1.30209e-25	Positive
RPS16P5	0.325901	4.15676e-30	Positive
RPS15AP6	0.501241	8.17402e-75	Positive
RPS15AP38	0.426291	2.03061e-52	Positive
RPS15AP24	0.341691	4.12223e-33	Positive
RPS15AP18	0.311706	1.4837e-27	Positive
RPS15AP16	0.504945	4.51192e-76	Positive
RPS15AP10	0.465125	2.51493e-63	Positive
RPS14P4	0.507413	6.42255e-77	Positive
RPS12P27	0.444857	1.85896e-57	Positive
RPS12P26	0.319716	5.59487e-29	Positive
RPPH1	0.493642	2.78733e-72	Positive
RPL9P30	0.502856	2.321e-75	Positive
RPL9P2	0.444481	2.36807e-57	Positive
RPL9P16	0.364346	9.82071e-38	Positive
RPL7P7	0.41692	5.4174e-50	Positive
RPL7P57	0.354374	1.18454e-35	Positive
RPL7P52	0.378088	1.00149e-40	Positive
RPL7P49	0.482987	7.77417e-69	Positive
RPL7P46	0.371122	3.42938e-39	Positive
RPL7P25	0.455654	1.55642e-60	Positive
RPL7P22	0.349829	9.95304e-35	Positive
RPL7P18	0.4281	6.76777e-53	Positive
RPL7P17	0.366218	3.91964e-38	Positive
RPL7P14	0.364467	9.25567e-38	Positive
RPL7P11	0.305081	2.07025e-26	Positive
RPL7L1P8	0.397198	3.93085e-45	Positive
RPL7L1P2	0.352572	2.76645e-35	Positive
RPL7L1P12	0.429487	2.8999e-53	Positive
RPL7AP65	0.417126	4.80059e-50	Positive
RPL7AP60	0.469386	1.30517e-64	Positive
RPL7AP6	0.323616	1.09373e-29	Positive
RPL7AP31	0.41966	1.07695e-50	Positive
RPL7AP3	0.456526	8.68505e-61	Positive
RPL7AP2	0.320484	4.06602e-29	Positive
RPL7AP10	0.377465	1.37852e-40	Positive
RPL6P7	0.436726	3.27011e-55	Positive
RPL6P12	0.378446	8.33284e-41	Positive
RPL5P4	0.437412	2.12532e-55	Positive
RPL5P34	0.319172	7.01251e-29	Positive
RPL5P30	0.370115	5.67433e-39	Positive
RPL5P18	0.301094	9.78942e-26	Positive
RPL5P13	0.425351	3.58358e-52	Positive
RPL5P11	0.37251	1.70723e-39	Positive
RPL5P1	0.31419	5.42562e-28	Positive
RPL4P6	0.374456	6.38977e-40	Positive
RPL3P7	0.329111	1.05287e-30	Positive
RPL3P6	0.509715	1.02664e-77	Positive
RPL3P1	0.42639	1.91266e-52	Positive
RPL37P23	0.438553	1.03605e-55	Positive
RPL36P16	0.308201	6.03323e-27	Positive
RPL36AP41	0.497697	1.26347e-73	Positive
RPL36AP33	0.316133	2.45501e-28	Positive
RPL36AP15	0.344562	1.12222e-33	Positive
RPL35P3	0.305204	1.97266e-26	Positive
RPL35AP32	0.473352	8.00398e-66	Positive
RPL35AP25	0.317626	1.32881e-28	Positive
RPL34P21	0.309817	3.16781e-27	Positive
RPL34P18	0.455284	1.99374e-60	Positive
RPL32P26	0.370451	4.79828e-39	Positive
RPL31P58	0.490205	3.71513e-71	Positive
RPL30P4	0.34476	1.02531e-33	Positive
RPL29P14	0.406621	2.05476e-47	Positive
RPL27P12	0.309996	2.94834e-27	Positive
RPL26P35	0.387685	6.67222e-43	Positive
RPL26P19	0.449347	1.00703e-58	Positive
RPL24P8	0.417128	4.79529e-50	Positive
RPL23AP50	0.348122	2.19343e-34	Positive
RPL23AP23	0.464471	3.94545e-63	Positive
RPL21P8	0.351175	5.31762e-35	Positive
RPL21P7	0.325764	4.40576e-30	Positive
RPL21P65	0.366676	3.12673e-38	Positive
RPL21P5	0.302012	6.86069e-26	Positive
RPL21P44	0.440692	2.67208e-56	Positive
RPL21P123	0.462679	1.34924e-62	Positive
RPL21P121	0.30001	1.48773e-25	Positive
RPL21P10	0.409965	3.05717e-48	Positive
RPL18P10	0.492697	5.69787e-72	Positive
RPL17P40	0.354253	1.25461e-35	Positive
RPL17P17	0.535573	4.32617e-87	Positive
RPL15P18	0.317252	1.54995e-28	Positive
RPL13P6	0.396527	5.67777e-45	Positive
RPL13P4	0.368822	1.08077e-38	Positive
RPL12P44	0.469737	1.02082e-64	Positive
RPL12P4	0.387874	6.03716e-43	Positive
RPL12P29	0.38446	3.66283e-42	Positive
RPL10AP6	0.313139	8.31325e-28	Positive
RPL10AP1	0.486842	4.55097e-70	Positive
RPEP4	0.524316	6.56784e-83	Positive
RPEP3	0.437938	1.52596e-55	Positive
RPEP1	0.329093	1.06073e-30	Positive
RPEL1	0.358037	2.07802e-36	Positive
RPA4	0.345499	7.3175e-34	Positive
RP6-99M1.3	0.386936	9.92536e-43	Positive
RP6-91H8.5	0.364673	8.36814e-38	Positive
RP6-91H8.3	0.371229	3.24985e-39	Positive
RP6-91H8.1	0.342157	3.34104e-33	Positive
RP6-24A23.7	0.374377	6.64933e-40	Positive
RP6-24A23.3	0.314259	5.27578e-28	Positive
RP5-998N21.10	0.363146	1.76424e-37	Positive
RP5-997D24.3	0.368383	1.34368e-38	Positive
RP5-981O7.2	0.311904	1.36958e-27	Positive
RP5-979D14.1	0.40874	6.15857e-48	Positive
RP5-973N23.4	0.363042	1.85618e-37	Positive
RP5-967N21.7	0.308048	6.41207e-27	Positive
RP5-966M1.7	0.333175	1.80683e-31	Positive
RP5-966M1.4	0.395984	7.64205e-45	Positive
RP5-965G21.6	0.31203	1.30202e-27	Positive
RP5-951N9.2	0.336149	4.89123e-32	Positive
RP5-951N9.1	0.408287	7.97568e-48	Positive
RP5-940J5.6	0.308276	5.85505e-27	Positive
RP5-916O11.3	0.396339	6.29361e-45	Positive
RP5-903E17.2	0.403864	9.73019e-47	Positive
RP5-898I4.1	0.305979	1.45383e-26	Positive
RP5-892K4.1	0.458946	1.70571e-61	Positive
RP5-890O15.3	0.409606	3.75391e-48	Positive
RP5-890E16.5	0.357608	2.55062e-36	Positive
RP5-881P19.7	0.304719	2.38585e-26	Positive
RP5-867C24.5	0.55514	9.55973e-95	Positive
RP5-867C24.4	0.539817	1.04324e-88	Positive
RP5-867C24.1	0.540157	7.71711e-89	Positive
RP5-862P8.3	0.381175	2.03501e-41	Positive
RP5-859D4.3	0.345475	7.3996e-34	Positive
RP5-855D21.2	0.383743	5.33428e-42	Positive
RP5-849H19.2	0.349481	1.16961e-34	Positive
RP5-837J1.4	0.309909	3.0531e-27	Positive
RP5-837J1.1	0.309552	3.52125e-27	Positive
RP5-836N17.4	0.337244	3.01189e-32	Positive
RP5-827A12.2	0.328234	1.5347e-30	Positive
RP5-1198O20.5	0.363353	1.59548e-37	Positive
RP5-1184F4.5	0.316324	2.26975e-28	Positive
RP5-1174J21.2	0.49619	4.00898e-73	Positive
RP5-1159O4.2	0.329619	8.45946e-31	Positive
RP5-1153D9.5	0.344885	9.68628e-34	Positive
RP5-1142J19.2	0.325712	4.50536e-30	Positive
RP5-1142A6.8	0.389444	2.61555e-43	Positive
RP5-1142A6.2	0.402443	2.15581e-46	Positive
RP5-1139B12.3	0.408614	6.61678e-48	Positive
RP5-1139B12.2	0.389048	3.23069e-43	Positive
RP5-1132H15.1	0.352438	2.94563e-35	Positive
RP5-1125A11.4	0.413387	4.25198e-49	Positive
RP5-1115A15.2	0.378625	7.60037e-41	Positive
RP5-1107A17.4	0.441994	1.16645e-56	Positive
RP5-1099D15.1	0.428202	6.35857e-53	Positive
RP5-1071N3.1	0.449153	1.14374e-58	Positive
RP5-1061H20.3	0.349806	1.00591e-34	Positive
RP5-1057I20.6	0.312773	9.64354e-28	Positive
RP5-1057B20.3	0.361053	4.8727e-37	Positive
RP5-1054A22.4	0.308694	4.95911e-27	Positive
RP5-1050D4.4	0.471285	3.44493e-65	Positive
RP5-1049G16.4	0.418181	2.58031e-50	Positive
RP5-1042K10.13	0.30816	6.1321e-27	Positive
RP5-1041C10.3	0.454979	2.44357e-60	Positive
RP5-1039K5.19	0.393454	3.02502e-44	Positive
RP5-1037N22.2	0.360007	8.07222e-37	Positive
RP5-1033E15.3	0.395368	1.06931e-44	Positive
RP5-1029F21.4	0.373465	1.05485e-39	Positive
RP5-1029F21.2	0.408859	5.75509e-48	Positive
RP5-1027G4.3	0.377215	1.56642e-40	Positive
RP5-1021I20.6	0.366755	3.00809e-38	Positive
RP5-1021I20.5	0.48193	1.68208e-68	Positive
RP5-1014D13.2	0.460636	5.43066e-62	Positive
RP5-1000K24.2	0.304147	2.98516e-26	Positive
RP4-814D15.2	0.334577	9.77564e-32	Positive
RP4-814D15.1	0.473907	5.39978e-66	Positive
RP4-809F4.1	0.432676	4.0746e-54	Positive
RP4-802A10.1	0.334832	8.73922e-32	Positive
RP4-800M22.2	0.380734	2.55744e-41	Positive
RP4-800J21.3	0.356063	5.32503e-36	Positive
RP4-800G7.3	0.388315	4.77403e-43	Positive
RP4-798A10.2	0.462374	1.66179e-62	Positive
RP4-794I6.4	0.43725	2.35351e-55	Positive
RP4-760C5.3	0.339078	1.33199e-32	Positive
RP4-758J24.6	0.387896	5.9657e-43	Positive
RP4-756H11.4	0.387175	8.74698e-43	Positive
RP4-756G23.5	0.356966	3.46468e-36	Positive
RP4-752I6.1	0.384026	4.59825e-42	Positive
RP4-742J24.2	0.512027	1.60627e-78	Positive
RP4-735C1.4	0.306152	1.35833e-26	Positive
RP4-734G22.3	0.401287	4.10533e-46	Positive
RP4-730K3.3	0.337689	2.47215e-32	Positive
RP4-728D4.3	0.431698	7.45549e-54	Positive
RP4-728D4.2	0.302327	6.06986e-26	Positive
RP4-725K1.1	0.330133	6.77521e-31	Positive
RP4-724E16.2	0.384138	4.33702e-42	Positive
RP4-695O20.1	0.413535	3.90323e-49	Positive
RP4-687K1.2	0.340033	8.68575e-33	Positive
RP4-681N20.5	0.436465	3.85058e-55	Positive
RP4-680D5.2	0.321421	2.74924e-29	Positive
RP4-677H15.4	0.328283	1.5026e-30	Positive
RP4-675C20.4	0.32885	1.17779e-30	Positive
RP4-673M15.1	0.350612	6.91372e-35	Positive
RP4-673D20.6	0.348941	1.50213e-34	Positive
RP4-671O14.7	0.383349	6.55598e-42	Positive
RP4-671O14.6	0.448619	1.62034e-58	Positive
RP4-671O14.5	0.362574	2.33073e-37	Positive
RP4-669H2.1	0.33107	4.51666e-31	Positive
RP4-668J24.2	0.354698	1.01666e-35	Positive
RP4-665N4.8	0.348513	1.8313e-34	Positive
RP4-657D16.3	0.326763	2.87885e-30	Positive
RP4-647J21.1	0.373535	1.01826e-39	Positive
RP4-647C14.2	0.38067	2.64421e-41	Positive
RP4-640E24.1	0.331057	4.54152e-31	Positive
RP4-635E18.7	0.331604	3.58185e-31	Positive
RP4-635A23.6	0.39078	1.27908e-43	Positive
RP4-635A23.4	0.336227	4.72658e-32	Positive
RP4-635A23.3	0.309447	3.67168e-27	Positive
RP4-633I8.4	0.450983	3.4443e-59	Positive
RP4-633I8.3	0.354344	1.20152e-35	Positive
RP4-631H13.5	0.313074	8.53711e-28	Positive
RP4-610C12.4	0.348435	1.89772e-34	Positive
RP4-604K5.3	0.469594	1.1283e-64	Positive
RP4-603I14.3	0.362161	2.84798e-37	Positive
RP4-598P13.1	0.386411	1.31028e-42	Positive
RP4-591N18.2	0.522002	4.54286e-82	Positive
RP4-591B8.2	0.406192	2.61951e-47	Positive
RP4-580O19.2	0.352517	2.839e-35	Positive
RP4-570O12.3	0.315268	3.49725e-28	Positive
RP4-569M23.5	0.448774	1.46489e-58	Positive
RP4-569M23.4	0.426208	2.13525e-52	Positive
RP4-550H1.4	0.304525	2.57445e-26	Positive
RP4-535B20.1	0.308147	6.16371e-27	Positive
RP4-534N18.2	0.468327	2.73421e-64	Positive
RP4-533D7.4	0.390758	1.29411e-43	Positive
RP4-530I15.9	0.425245	3.8225e-52	Positive
RP3-522P13.2	0.376155	2.69234e-40	Positive
RP3-522J7.7	0.354893	9.2702e-36	Positive
RP3-522J7.5	0.37537	4.01535e-40	Positive
RP3-521E19.3	0.476455	8.77926e-67	Positive
RP3-521E19.2	0.40757	1.19947e-47	Positive
RP3-514P16.1	0.345818	6.32484e-34	Positive
RP3-509L4.3	0.480463	4.88739e-68	Positive
RP3-508I15.22	0.312457	1.0957e-27	Positive
RP3-495K2.4	0.306354	1.25425e-26	Positive
RP3-492J12.2	0.341053	5.49654e-33	Positive
RP3-476K8.4	0.369689	7.01931e-39	Positive
RP3-475N16.1	0.330023	7.10418e-31	Positive
RP3-472M2.2	0.405036	5.03242e-47	Positive
RP3-468O1.6	0.340739	6.32976e-33	Positive
RP3-467L1.6	0.315228	3.55433e-28	Positive
RP3-467K16.4	0.315142	3.68082e-28	Positive
RP3-455J7.4	0.377152	1.6178e-40	Positive
RP3-453C12.8	0.309022	4.35128e-27	Positive
RP3-437C15.1	0.47264	1.32481e-65	Positive
RP3-428L16.2	0.30076	1.11389e-25	Positive
RP3-425P12.4	0.329101	1.05722e-30	Positive
RP3-425C14.5	0.417071	4.9583e-50	Positive
RP3-415N12.1	0.413895	3.16713e-49	Positive
RP3-412A9.17	0.37157	2.73852e-39	Positive
RP3-408N23.4	0.428499	5.30551e-53	Positive
RP3-405J10.5	0.356626	4.07504e-36	Positive
RP3-405J10.4	0.347653	2.7228e-34	Positive
RP3-405J10.3	0.509869	9.07774e-78	Positive
RP3-405J10.2	0.553253	5.51006e-94	Positive
RP3-404F18.5	0.476	1.21559e-66	Positive
RP3-391O22.1	0.400799	5.38414e-46	Positive
RP3-389A20.5	0.429091	3.69639e-53	Positive
RP3-388M5.8	0.334999	8.12225e-32	Positive
RP3-370M22.8	0.330439	5.93579e-31	Positive
RP3-355L5.3	0.332049	2.95184e-31	Positive
RP3-343K2.4	0.353905	1.47833e-35	Positive
RP3-337H4.8	0.419109	1.49224e-50	Positive
RP3-337H4.6	0.368157	1.50329e-38	Positive
RP3-331H24.6	0.504789	5.10179e-76	Positive
RP3-329E20.2	0.341705	4.09758e-33	Positive
RP3-325F22.3	0.318373	9.76302e-29	Positive
RP3-324O17.7	0.347521	2.89392e-34	Positive
RP3-323N1.2	0.310516	2.39366e-27	Positive
RP3-323B6.1	0.381839	1.44073e-41	Positive
RP13-991F5.2	0.438179	1.31163e-55	Positive
RP13-977J11.6	0.37764	1.26043e-40	Positive
RP13-93L13.2	0.359229	1.17338e-36	Positive
RP13-923O23.6	0.318794	8.20199e-29	Positive
RP13-766D20.2	0.353051	2.20917e-35	Positive
RP13-753N3.1	0.437318	2.254e-55	Positive
RP13-735L24.1	0.319264	6.7519e-29	Positive
RP13-726E6.2	0.376002	2.91046e-40	Positive
RP13-726E6.1	0.36461	8.63257e-38	Positive
RP13-672B3.5	0.310524	2.38597e-27	Positive
RP13-638C3.6	0.3842	4.19706e-42	Positive
RP13-638C3.2	0.339632	1.03967e-32	Positive
RP13-554M15.2	0.323191	1.30807e-29	Positive
RP13-516M14.8	0.340864	5.98378e-33	Positive
RP13-514E23.1	0.33302	1.93365e-31	Positive
RP13-487P22.1	0.402749	1.81636e-46	Positive
RP13-39P12.2	0.32096	3.33316e-29	Positive
RP13-383K5.4	0.411626	1.177e-48	Positive
RP13-36G14.3	0.306072	1.40187e-26	Positive
RP13-258O15.1	0.42255	1.92937e-51	Positive
RP13-254B10.1	0.321744	2.40133e-29	Positive
RP13-228J13.6	0.368585	1.21572e-38	Positive
RP13-216E22.5	0.327197	2.39217e-30	Positive
RP13-20L14.10	0.336556	4.08615e-32	Positive
RP13-16H11.5	0.388579	4.14877e-43	Positive
RP13-140E4.1	0.346143	5.44898e-34	Positive
RP13-128O4.3	0.361794	3.40321e-37	Positive
RP13-126P21.2	0.36242	2.51168e-37	Positive
RP13-1056D16.2	0.414003	2.97423e-49	Positive
RP11-9H20.2	0.411349	1.38048e-48	Positive
RP11-9E17.1	0.316058	2.53096e-28	Positive
RP11-9E13.4	0.308696	4.95402e-27	Positive
RP11-99A14.1	0.345778	6.44043e-34	Positive
RP11-99A1.2	0.412737	6.1965e-49	Positive
RP11-98L12.2	0.314197	5.41096e-28	Positive
RP11-98J23.2	0.338856	1.47022e-32	Positive
RP11-98J23.1	0.513466	5.02473e-79	Positive
RP11-98D18.15	0.329024	1.09297e-30	Positive
RP11-989E6.13	0.352638	2.68189e-35	Positive
RP11-983P16.2	0.437748	1.72074e-55	Positive
RP11-982M15.8	0.311191	1.82523e-27	Positive
RP11-982M15.5	0.325271	5.43285e-30	Positive
RP11-981P6.1	0.369537	7.57135e-39	Positive
RP11-981G7.1	0.373044	1.30469e-39	Positive
RP11-97O12.5	0.40946	4.08119e-48	Positive
RP11-977G19.5	0.411191	1.5121e-48	Positive
RP11-974F13.5	0.463932	5.71439e-63	Positive
RP11-96K19.4	0.303117	4.46327e-26	Positive
RP11-96D1.5	0.309537	3.5424e-27	Positive
RP11-96D1.3	0.339121	1.30619e-32	Positive
RP11-96D1.10	0.446295	7.34273e-58	Positive
RP11-96C23.9	0.485475	1.25068e-69	Positive
RP11-96C23.13	0.372111	2.08703e-39	Positive
RP11-968A15.8	0.320739	3.65481e-29	Positive
RP11-95O2.1	0.363939	1.19841e-37	Positive
RP11-95J11.1	0.372386	1.81803e-39	Positive
RP11-95I19.2	0.345074	8.88395e-34	Positive
RP11-95I16.6	0.386911	1.00569e-42	Positive
RP11-956A19.1	0.523468	1.33679e-82	Positive
RP11-950K24.2	0.386506	1.246e-42	Positive
RP11-946L16.2	0.309461	3.65187e-27	Positive
RP11-93O14.3	0.468967	1.74875e-64	Positive
RP11-93M12.1	0.328991	1.10855e-30	Positive
RP11-93G5.1	0.332325	2.61791e-31	Positive
RP11-93G23.2	0.327395	2.19794e-30	Positive
RP11-933H2.4	0.348359	1.96636e-34	Positive
RP11-932O9.10	0.318761	8.31586e-29	Positive
RP11-930P14.2	0.327575	2.03548e-30	Positive
RP11-930P14.1	0.355332	7.53051e-36	Positive
RP11-930O11.3	0.320124	4.72306e-29	Positive
RP11-92K2.2	0.352605	2.72422e-35	Positive
RP11-92K15.1	0.392266	5.7486e-44	Positive
RP11-92C4.6	0.3465	4.62757e-34	Positive
RP11-92B11.3	0.391397	9.18179e-44	Positive
RP11-927P21.2	0.364781	7.93644e-38	Positive
RP11-91P24.7	0.382952	8.0684e-42	Positive
RP11-91P24.6	0.441	2.19703e-56	Positive
RP11-91P24.5	0.342178	3.30894e-33	Positive
RP11-91P24.1	0.411121	1.57409e-48	Positive
RP11-91I20.4	0.509598	1.12746e-77	Positive
RP11-91A18.4	0.3142	5.40549e-28	Positive
RP11-90P5.5	0.423648	9.99331e-52	Positive
RP11-90P5.1	0.414552	2.1618e-49	Positive
RP11-90O23.1	0.539854	1.00931e-88	Positive
RP11-90L20.2	0.459827	9.40109e-62	Positive
RP11-90H3.1	0.322202	1.98226e-29	Positive
RP11-90E5.1	0.321725	2.42135e-29	Positive
RP11-90D4.4	0.411625	1.17717e-48	Positive
RP11-90B9.3	0.351367	4.86146e-35	Positive
RP11-90B9.2	0.394501	1.71453e-44	Positive
RP11-902B17.1	0.318268	1.01973e-28	Positive
RP11-8P13.5	0.353639	1.67537e-35	Positive
RP11-8P13.1	0.320349	4.30063e-29	Positive
RP11-8L18.3	0.349834	9.9268e-35	Positive
RP11-8L18.2	0.543139	5.44179e-90	Positive
RP11-89B16.2	0.378762	7.08075e-41	Positive
RP11-894P9.1	0.417076	4.94222e-50	Positive
RP11-893F2.18	0.34544	7.51625e-34	Positive
RP11-88E10.4	0.329184	1.02037e-30	Positive
RP11-889L3.1	0.351602	4.35659e-35	Positive
RP11-887P2.5	0.359958	8.26631e-37	Positive
RP11-887P2.3	0.306767	1.06539e-26	Positive
RP11-886P16.6	0.403235	1.38395e-46	Positive
RP11-886P16.10	0.394512	1.70462e-44	Positive
RP11-881L2.1	0.483728	4.51805e-69	Positive
RP11-87H9.5	0.380869	2.3848e-41	Positive
RP11-87G24.2	0.303157	4.39456e-26	Positive
RP11-876N24.4	0.305638	1.66311e-26	Positive
RP11-876N24.2	0.423078	1.40635e-51	Positive
RP11-875O11.1	0.370446	4.80988e-39	Positive
RP11-867G23.3	0.375449	3.85851e-40	Positive
RP11-867G2.4	0.320786	3.58457e-29	Positive
RP11-864N7.2	0.467747	4.0932e-64	Positive
RP11-864J10.4	0.347004	3.6707e-34	Positive
RP11-863H1.1	0.458826	1.84956e-61	Positive
RP11-862P13.1	0.511413	2.63229e-78	Positive
RP11-861E21.2	0.315658	2.98175e-28	Positive
RP11-861A13.3	0.356502	4.3209e-36	Positive
RP11-85K15.3	0.314246	5.30416e-28	Positive
RP11-855A2.3	0.523763	1.04407e-82	Positive
RP11-855A2.2	0.497116	1.97281e-73	Positive
RP11-855A2.1	0.503735	1.1667e-75	Positive
RP11-854K16.4	0.344671	1.06788e-33	Positive
RP11-84D1.1	0.337717	2.44205e-32	Positive
RP11-84A19.4	0.474448	3.67758e-66	Positive
RP11-84A14.4	0.308257	5.90163e-27	Positive
RP11-849N15.3	0.350814	6.29268e-35	Positive
RP11-849I19.2	0.517385	2.06289e-80	Positive
RP11-849H4.4	0.326221	3.62754e-30	Positive
RP11-849F2.7	0.388579	4.14767e-43	Positive
RP11-848P1.4	0.403711	1.0599e-46	Positive
RP11-848P1.2	0.357206	3.09045e-36	Positive
RP11-848G14.5	0.357854	2.26831e-36	Positive
RP11-845C23.2	0.3356	6.23251e-32	Positive
RP11-843B15.4	0.318159	1.06646e-28	Positive
RP11-841C19.1	0.328182	1.56928e-30	Positive
RP11-840I19.5	0.338165	2.00121e-32	Positive
RP11-83J16.3	0.3248	6.63169e-30	Positive
RP11-83B20.6	0.39309	3.68408e-44	Positive
RP11-83B20.3	0.41664	6.38202e-50	Positive
RP11-83B20.2	0.368624	1.19239e-38	Positive
RP11-83B20.1	0.328092	1.63064e-30	Positive
RP11-83A24.1	0.508482	2.74682e-77	Positive
RP11-83A16.1	0.317065	1.67405e-28	Positive
RP11-834C11.6	0.420698	5.82029e-51	Positive
RP11-834C11.4	0.416726	6.06911e-50	Positive
RP11-834C11.14	0.421745	3.12051e-51	Positive
RP11-834C11.11	0.445428	1.28618e-57	Positive
RP11-831F12.3	0.362822	2.06601e-37	Positive
RP11-831F12.2	0.394983	1.31913e-44	Positive
RP11-82O19.2	0.554861	1.23954e-94	Positive
RP11-82O19.1	0.507467	6.15323e-77	Positive
RP11-829H16.5	0.429665	2.60137e-53	Positive
RP11-823P9.4	0.506521	1.30212e-76	Positive
RP11-823P9.3	0.538017	5.09487e-88	Positive
RP11-820K3.4	0.409078	5.07925e-48	Positive
RP11-820K3.3	0.443094	5.77131e-57	Positive
RP11-820K3.2	0.403087	1.50352e-46	Positive
RP11-820I16.3	0.371322	3.10238e-39	Positive
RP11-81A1.4	0.492276	7.83179e-72	Positive
RP11-819C21.1	0.406849	1.80598e-47	Positive
RP11-818O24.3	0.404002	9.00379e-47	Positive
RP11-818O24.2	0.312305	1.16512e-27	Positive
RP11-817I4.2	0.437036	2.69069e-55	Positive
RP11-817I4.1	0.355386	7.34134e-36	Positive
RP11-815J21.4	0.42765	8.9005e-53	Positive
RP11-815J21.3	0.30748	8.032e-27	Positive
RP11-815J21.1	0.477631	3.77935e-67	Positive
RP11-812I20.2	0.351007	5.75061e-35	Positive
RP11-810D13.1	0.424336	6.60977e-52	Positive
RP11-80P20.3	0.3333	1.71045e-31	Positive
RP11-80I15.4	0.313604	6.88477e-28	Positive
RP11-80I15.1	0.334933	8.36044e-32	Positive
RP11-80H5.5	0.4136	3.75928e-49	Positive
RP11-809N8.6	0.307568	7.75624e-27	Positive
RP11-809N8.5	0.336299	4.57789e-32	Positive
RP11-809C18.3	0.310155	2.76671e-27	Positive
RP11-806L2.6	0.316289	2.30216e-28	Positive
RP11-805J14.3	0.382488	1.02749e-41	Positive
RP11-803D5.4	0.51811	1.13782e-80	Positive
RP11-803D5.1	0.496556	3.02911e-73	Positive
RP11-802O23.4	0.423343	1.19975e-51	Positive
RP11-800A3.7	0.414968	1.69602e-49	Positive
RP11-800A18.4	0.33033	6.22172e-31	Positive
RP11-800A18.3	0.501343	7.55037e-75	Positive
RP11-7K24.3	0.365619	5.26193e-38	Positive
RP11-7F17.8	0.362962	1.92957e-37	Positive
RP11-79L9.2	0.33283	2.10057e-31	Positive
RP11-79H23.3	0.307444	8.14943e-27	Positive
RP11-798G7.8	0.396005	7.55338e-45	Positive
RP11-798G7.7	0.377829	1.14399e-40	Positive
RP11-798G7.5	0.378358	8.71537e-41	Positive
RP11-797A18.6	0.380526	2.8482e-41	Positive
RP11-797A18.5	0.445511	1.21881e-57	Positive
RP11-793H13.3	0.335795	5.71992e-32	Positive
RP11-793H13.12	0.463901	5.8379e-63	Positive
RP11-792A8.3	0.334172	1.16795e-31	Positive
RP11-792A8.1	0.416798	5.81783e-50	Positive
RP11-78O7.1	0.331319	4.05416e-31	Positive
RP11-78I14.1	0.333537	1.5425e-31	Positive
RP11-78A19.2	0.31671	1.93688e-28	Positive
RP11-77O7.1	0.329321	9.61838e-31	Positive
RP11-77K12.3	0.348355	1.96977e-34	Positive
RP11-777F6.3	0.301152	9.57148e-26	Positive
RP11-775J23.2	0.421826	2.97246e-51	Positive
RP11-775C24.4	0.396442	5.94686e-45	Positive
RP11-771K4.3	0.302746	5.15826e-26	Positive
RP11-771K4.1	0.300792	1.10021e-25	Positive
RP11-770J1.7	0.330485	5.81914e-31	Positive
RP11-770G2.2	0.39684	4.78439e-45	Positive
RP11-76E16.2	0.405581	3.69982e-47	Positive
RP11-769O8.3	0.34151	4.47282e-33	Positive
RP11-769O8.1	0.485105	1.64199e-69	Positive
RP11-768B22.2	0.382227	1.17767e-41	Positive
RP11-767N6.2	0.380924	2.31759e-41	Positive
RP11-767L7.1	0.397809	2.81045e-45	Positive
RP11-766N7.3	0.332008	3.0056e-31	Positive
RP11-764K9.2	0.345899	6.0927e-34	Positive
RP11-764I5.1	0.30101	1.01124e-25	Positive
RP11-762I7.4	0.358981	1.32206e-36	Positive
RP11-762B21.5	0.419144	1.46135e-50	Positive
RP11-761E20.1	0.425642	3.00612e-52	Positive
RP11-75C10.9	0.346681	4.25846e-34	Positive
RP11-75C10.6	0.507058	8.50669e-77	Positive
RP11-75A9.3	0.381851	1.43205e-41	Positive
RP11-759F5.1	0.42648	1.81101e-52	Positive
RP11-759A24.2	0.363102	1.80278e-37	Positive
RP11-759A24.1	0.446641	5.86904e-58	Positive
RP11-758P17.2	0.399763	9.56382e-46	Positive
RP11-758M2.1	0.410224	2.63484e-48	Positive
RP11-757G14.3	0.333363	1.66424e-31	Positive
RP11-757F18.3	0.309826	3.15646e-27	Positive
RP11-757C15.4	0.416195	8.28356e-50	Positive
RP11-754B17.1	0.481712	1.97175e-68	Positive
RP11-752L20.3	0.381599	1.63259e-41	Positive
RP11-752G15.8	0.437623	1.86109e-55	Positive
RP11-752G15.10	0.311956	1.34146e-27	Positive
RP11-750H9.7	0.552522	1.08285e-93	Positive
RP11-74E24.2	0.380519	2.85857e-41	Positive
RP11-74E22.4	0.399575	1.06155e-45	Positive
RP11-74D7.1	0.377811	1.15445e-40	Positive
RP11-74C1.4	0.365108	6.76181e-38	Positive
RP11-748H22.1	0.338254	1.92312e-32	Positive
RP11-748C4.1	0.333662	1.46031e-31	Positive
RP11-747H7.3	0.415741	1.08061e-49	Positive
RP11-747H7.1	0.469516	1.19167e-64	Positive
RP11-746P2.6	0.308277	5.85403e-27	Positive
RP11-745A24.1	0.419644	1.08752e-50	Positive
RP11-744O11.2	0.346867	3.90882e-34	Positive
RP11-741G21.1	0.374094	7.67272e-40	Positive
RP11-73M18.6	0.379597	4.6058e-41	Positive
RP11-73M18.11	0.371983	2.22597e-39	Positive
RP11-73M11.3	0.420941	5.03475e-51	Positive
RP11-73E6.2	0.426177	2.176e-52	Positive
RP11-739B23.1	0.392674	4.6145e-44	Positive
RP11-737O24.5	0.338154	2.01097e-32	Positive
RP11-737O24.3	0.393723	2.61572e-44	Positive
RP11-737O24.2	0.321123	3.11406e-29	Positive
RP11-737O24.1	0.329961	7.29806e-31	Positive
RP11-732M18.4	0.428492	5.32724e-53	Positive
RP11-732A21.3	0.384698	3.23127e-42	Positive
RP11-731F5.2	0.328191	1.56279e-30	Positive
RP11-730A19.5	0.377052	1.70336e-40	Positive
RP11-72I8.1	0.401108	4.53457e-46	Positive
RP11-72I2.2	0.33214	2.83705e-31	Positive
RP11-72B4.2	0.303376	4.03545e-26	Positive
RP11-728B21.3	0.334563	9.83626e-32	Positive
RP11-727A23.4	0.305443	1.79576e-26	Positive
RP11-723J4.3	0.357785	2.34446e-36	Positive
RP11-723D22.3	0.338749	1.54209e-32	Positive
RP11-723D22.2	0.30201	6.86542e-26	Positive
RP11-720N19.2	0.332441	2.48899e-31	Positive
RP11-720N19.1	0.380241	3.30147e-41	Positive
RP11-71L14.3	0.320147	4.67743e-29	Positive
RP11-71H17.8	0.350972	5.84518e-35	Positive
RP11-717D12.1	0.528987	1.26277e-84	Positive
RP11-715F3.2	0.421504	3.60224e-51	Positive
RP11-713N11.6	0.363698	1.34811e-37	Positive
RP11-712P20.2	0.455846	1.36986e-60	Positive
RP11-711K1.8	0.327175	2.41458e-30	Positive
RP11-710F7.3	0.311016	1.95806e-27	Positive
RP11-710C12.1	0.320968	3.3224e-29	Positive
RP11-70O5.2	0.348258	2.05983e-34	Positive
RP11-70L8.5	0.504576	6.02986e-76	Positive
RP11-70L8.4	0.33258	2.34224e-31	Positive
RP11-70D24.1	0.332491	2.43505e-31	Positive
RP11-709D24.8	0.377001	1.74802e-40	Positive
RP11-709D24.6	0.414801	1.86975e-49	Positive
RP11-709A23.2	0.508585	2.53081e-77	Positive
RP11-709A23.1	0.540351	6.50166e-89	Positive
RP11-705O1.8	0.318577	8.97336e-29	Positive
RP11-703M24.5	0.350385	7.6846e-35	Positive
RP11-702L15.4	0.434839	1.06388e-54	Positive
RP11-702F3.1	0.36655	3.32759e-38	Positive
RP11-700F16.3	0.324942	6.24641e-30	Positive
RP11-700F16.2	0.356491	4.34525e-36	Positive
RP11-700A24.1	0.480805	3.81543e-68	Positive
RP11-6O2.2	0.325944	4.08122e-30	Positive
RP11-6J24.3	0.304604	2.49585e-26	Positive
RP11-6B19.1	0.363983	1.17306e-37	Positive
RP11-69L16.5	0.45994	8.70671e-62	Positive
RP11-69I8.3	0.423216	1.2949e-51	Positive
RP11-69H7.4	0.370161	5.54613e-39	Positive
RP11-69E9.1	0.316413	2.18807e-28	Positive
RP11-69C13.1	0.390355	1.60604e-43	Positive
RP11-697N18.4	0.335188	7.47274e-32	Positive
RP11-697N18.2	0.434829	1.07017e-54	Positive
RP11-697N18.1	0.455394	1.85157e-60	Positive
RP11-697M17.2	0.421003	4.85399e-51	Positive
RP11-697H9.5	0.347213	3.33478e-34	Positive
RP11-697H9.2	0.302091	6.65348e-26	Positive
RP11-697E22.2	0.349644	1.08458e-34	Positive
RP11-697E2.9	0.348233	2.08418e-34	Positive
RP11-697E2.7	0.344049	1.41766e-33	Positive
RP11-696L21.2	0.312736	9.78662e-28	Positive
RP11-696D21.2	0.36103	4.92621e-37	Positive
RP11-693M3.1	0.42054	6.39057e-51	Positive
RP11-693J15.5	0.340166	8.18461e-33	Positive
RP11-690I21.2	0.327594	2.01879e-30	Positive
RP11-68I3.11	0.391754	7.57515e-44	Positive
RP11-68E19.2	0.30756	7.78077e-27	Positive
RP11-689P11.3	0.309941	3.01437e-27	Positive
RP11-689B22.2	0.338675	1.59445e-32	Positive
RP11-688I9.5	0.329662	8.30138e-31	Positive
RP11-687F6.4	0.378302	8.96932e-41	Positive
RP11-686G8.5	0.307088	9.38061e-27	Positive
RP11-686G8.1	0.46295	1.12054e-62	Positive
RP11-686D22.8	0.343823	1.57062e-33	Positive
RP11-686D22.7	0.315189	3.61223e-28	Positive
RP11-686D22.4	0.320985	3.29846e-29	Positive
RP11-686D22.3	0.314283	5.22453e-28	Positive
RP11-686D22.10	0.391425	9.04318e-44	Positive
RP11-681L4.2	0.310581	2.33175e-27	Positive
RP11-680H20.1	0.36157	3.79397e-37	Positive
RP11-680G24.6	0.455925	1.29922e-60	Positive
RP11-680F8.4	0.426909	1.39622e-52	Positive
RP11-680B3.2	0.316958	1.74967e-28	Positive
RP11-67L2.2	0.360419	6.61787e-37	Positive
RP11-67L14.1	0.371768	2.4801e-39	Positive
RP11-67A1.4	0.335283	7.16715e-32	Positive
RP11-678K21.2	0.330597	5.54309e-31	Positive
RP11-678G15.1	0.347456	2.98097e-34	Positive
RP11-677O4.6	0.463723	6.59739e-63	Positive
RP11-677M14.6	0.350026	9.07908e-35	Positive
RP11-677M14.3	0.376774	1.96353e-40	Positive
RP11-677M14.2	0.345434	7.53903e-34	Positive
RP11-677I18.3	0.338457	1.75719e-32	Positive
RP11-676J12.8	0.35021	8.33604e-35	Positive
RP11-676J12.6	0.33087	4.92518e-31	Positive
RP11-676J12.4	0.373836	8.74517e-40	Positive
RP11-674N23.4	0.347365	3.10944e-34	Positive
RP11-674I16.1	0.397224	3.87478e-45	Positive
RP11-674E16.4	0.382341	1.10962e-41	Positive
RP11-66N24.7	0.327027	2.57216e-30	Positive
RP11-66H6.3	0.376368	2.41592e-40	Positive
RP11-66D17.5	0.367147	2.47782e-38	Positive
RP11-667M19.9	0.356637	4.05284e-36	Positive
RP11-667M19.4	0.315336	3.4014e-28	Positive
RP11-667M19.2	0.46487	2.9982e-63	Positive
RP11-667K14.8	0.312878	9.24335e-28	Positive
RP11-667K14.5	0.494664	1.28275e-72	Positive
RP11-667F14.1	0.353999	1.41429e-35	Positive
RP11-666F17.1	0.418253	2.47357e-50	Positive
RP11-665C16.1	0.507023	8.74834e-77	Positive
RP11-663P9.2	0.416276	7.9013e-50	Positive
RP11-662I13.3	0.369611	7.29588e-39	Positive
RP11-662B19.2	0.429738	2.48715e-53	Positive
RP11-661O13.1	0.302458	5.76941e-26	Positive
RP11-661G16.2	0.344243	1.29801e-33	Positive
RP11-661D19.1	0.415479	1.25905e-49	Positive
RP11-65L3.3	0.442678	7.53484e-57	Positive
RP11-65J3.14	0.303804	3.41388e-26	Positive
RP11-65E22.2	0.370664	4.31275e-39	Positive
RP11-659G9.3	0.314721	4.37123e-28	Positive
RP11-658F2.3	0.53113	2.01892e-85	Positive
RP11-650L12.1	0.326521	3.19301e-30	Positive
RP11-64K12.9	0.301101	9.76464e-26	Positive
RP11-64C12.1	0.302124	6.56888e-26	Positive
RP11-649A18.5	0.331702	3.43256e-31	Positive
RP11-649A18.4	0.446198	7.81627e-58	Positive
RP11-648O15.2	0.406237	2.55385e-47	Positive
RP11-648O15.1	0.448773	1.46602e-58	Positive
RP11-642D21.2	0.306915	1.00478e-26	Positive
RP11-642D21.1	0.35239	3.01207e-35	Positive
RP11-642A1.1	0.364713	8.20644e-38	Positive
RP11-641C17.3	0.302857	4.93883e-26	Positive
RP11-641C17.2	0.40945	4.10401e-48	Positive
RP11-641C17.1	0.363736	1.32352e-37	Positive
RP11-640B6.1	0.392818	4.26726e-44	Positive
RP11-63M22.1	0.395051	1.27079e-44	Positive
RP11-63K6.1	0.453745	5.55131e-60	Positive
RP11-639F1.2	0.410833	1.85706e-48	Positive
RP11-638I2.9	0.469258	1.42754e-64	Positive
RP11-638I2.2	0.37788	1.11399e-40	Positive
RP11-638I2.10	0.339772	9.7659e-33	Positive
RP11-635N19.3	0.350084	8.83841e-35	Positive
RP11-635N19.2	0.453748	5.54165e-60	Positive
RP11-631N16.2	0.300493	1.2349e-25	Positive
RP11-631M6.3	0.426361	1.94621e-52	Positive
RP11-631M6.2	0.511035	3.56564e-78	Positive
RP11-631F7.2	0.39859	1.82874e-45	Positive
RP11-630A13.4	0.335281	7.17427e-32	Positive
RP11-62J1.3	0.312906	9.1357e-28	Positive
RP11-62I21.1	0.459166	1.4702e-61	Positive
RP11-62E14.2	0.426761	1.5275e-52	Positive
RP11-629N8.4	0.312001	1.31719e-27	Positive
RP11-627K11.6	0.362885	2.00341e-37	Positive
RP11-627K11.3	0.346542	4.53734e-34	Positive
RP11-627G18.2	0.332606	2.31656e-31	Positive
RP11-627G18.1	0.336324	4.52835e-32	Positive
RP11-626H12.2	0.394237	1.97878e-44	Positive
RP11-626G3.1	0.32998	7.23947e-31	Positive
RP11-624G19.1	0.404385	7.26067e-47	Positive
RP11-624D20.1	0.407715	1.10463e-47	Positive
RP11-624A21.1	0.340615	6.69097e-33	Positive
RP11-622C24.2	0.395075	1.25476e-44	Positive
RP11-622C24.1	0.316704	1.94176e-28	Positive
RP11-61L19.1	0.504171	8.29e-76	Positive
RP11-61F12.1	0.463944	5.66818e-63	Positive
RP11-619I22.1	0.345834	6.27756e-34	Positive
RP11-618G20.1	0.323882	9.77623e-30	Positive
RP11-617F23.2	0.54445	1.68128e-90	Positive
RP11-616K22.2	0.46705	6.64099e-64	Positive
RP11-616K22.1	0.485322	1.3998e-69	Positive
RP11-615J4.4	0.311925	1.3582e-27	Positive
RP11-615I2.6	0.37174	2.51558e-39	Positive
RP11-615I2.3	0.454784	2.7825e-60	Positive
RP11-615I2.2	0.313044	8.64231e-28	Positive
RP11-615I2.1	0.343295	1.9962e-33	Positive
RP11-613F22.8	0.366017	4.32563e-38	Positive
RP11-613F22.6	0.372366	1.83565e-39	Positive
RP11-613D13.5	0.421005	4.84895e-51	Positive
RP11-611O2.1	0.391681	7.8822e-44	Positive
RP11-609N14.4	0.396834	4.79875e-45	Positive
RP11-609N14.1	0.30351	3.82928e-26	Positive
RP11-609L3.2	0.373225	1.19082e-39	Positive
RP11-608O8.2	0.440916	2.31728e-56	Positive
RP11-603K19.1	0.476655	7.60887e-67	Positive
RP11-603J24.9	0.466506	9.68916e-64	Positive
RP11-603J24.5	0.350808	6.31013e-35	Positive
RP11-5P18.1	0.415644	1.14306e-49	Positive
RP11-5N19.3	0.456497	8.85556e-61	Positive
RP11-5L12.1	0.41569	1.11324e-49	Positive
RP11-59H7.3	0.383205	7.06838e-42	Positive
RP11-59H1.1	0.313917	6.06475e-28	Positive
RP11-59C5.3	0.330037	7.06245e-31	Positive
RP11-598P20.3	0.445114	1.57524e-57	Positive
RP11-597M12.2	0.331176	4.31459e-31	Positive
RP11-597D13.7	0.334003	1.25744e-31	Positive
RP11-596C23.2	0.470156	7.6136e-65	Positive
RP11-594N15.3	0.301289	9.08062e-26	Positive
RP11-58K22.5	0.314578	4.63302e-28	Positive
RP11-58K22.4	0.422692	1.77181e-51	Positive
RP11-58H15.1	0.416574	6.63332e-50	Positive
RP11-58E21.1	0.336579	4.04428e-32	Positive
RP11-58A11.2	0.357918	2.19958e-36	Positive
RP11-588L15.2	0.351534	4.4969e-35	Positive
RP11-588L15.1	0.371473	2.87497e-39	Positive
RP11-588K22.2	0.315147	3.67326e-28	Positive
RP11-586D19.2	0.386636	1.16373e-42	Positive
RP11-583F2.5	0.429413	3.03426e-53	Positive
RP11-583F2.2	0.303571	3.73959e-26	Positive
RP11-582J16.5	0.403764	1.02896e-46	Positive
RP11-57K17.1	0.383255	6.88583e-42	Positive
RP11-57H14.5	0.419792	9.96215e-51	Positive
RP11-57C19.6	0.384961	2.81524e-42	Positive
RP11-57B24.1	0.303191	4.33691e-26	Positive
RP11-57A19.5	0.371382	3.00974e-39	Positive
RP11-576N17.3	0.413454	4.09151e-49	Positive
RP11-576D8.4	0.323763	1.02824e-29	Positive
RP11-575M22.1	0.31798	1.14824e-28	Positive
RP11-575A19.2	0.47521	2.13738e-66	Positive
RP11-574K11.8	0.469708	1.0419e-64	Positive
RP11-574K11.5	0.305619	1.6755e-26	Positive
RP11-574K11.24	0.384407	3.76476e-42	Positive
RP11-574F11.3	0.386345	1.35701e-42	Positive
RP11-573N10.1	0.467408	5.18053e-64	Positive
RP11-573G6.4	0.398825	1.60589e-45	Positive
RP11-573D15.9	0.320583	3.90052e-29	Positive
RP11-573D15.2	0.327032	2.56748e-30	Positive
RP11-572M11.1	0.429335	3.18408e-53	Positive
RP11-572F4.1	0.480953	3.42494e-68	Positive
RP11-572C15.5	0.332844	2.08753e-31	Positive
RP11-572B2.1	0.371454	2.90251e-39	Positive
RP11-571O6.2	0.376006	2.90596e-40	Positive
RP11-571I18.5	0.41184	1.04053e-48	Positive
RP11-571F15.3	0.409186	4.77528e-48	Positive
RP11-571F15.2	0.497778	1.18704e-73	Positive
RP11-570P14.1	0.399417	1.15846e-45	Positive
RP11-570L14.1	0.434445	1.35952e-54	Positive
RP11-570G20.1	0.348868	1.55332e-34	Positive
RP11-56B16.1	0.519194	4.65846e-81	Positive
RP11-568G11.4	0.371872	2.35356e-39	Positive
RP11-567P19.1	0.412447	7.32629e-49	Positive
RP11-567O18.1	0.49619	4.0096e-73	Positive
RP11-567L7.3	0.446774	5.38409e-58	Positive
RP11-567F11.2	0.428275	6.08346e-53	Positive
RP11-566F5.1	0.309575	3.48858e-27	Positive
RP11-565F19.4	0.473525	7.07914e-66	Positive
RP11-563J2.2	0.395725	8.79986e-45	Positive
RP11-562A8.1	0.391259	9.88857e-44	Positive
RP11-561O4.1	0.315932	2.66538e-28	Positive
RP11-561O23.9	0.520205	2.01964e-81	Positive
RP11-560F18.1	0.301756	7.57554e-26	Positive
RP11-560B16.5	0.423339	1.20247e-51	Positive
RP11-55K22.2	0.350314	7.94388e-35	Positive
RP11-55J15.2	0.327922	1.75452e-30	Positive
RP11-558F24.2	0.334101	1.20451e-31	Positive
RP11-557C18.3	0.382098	1.25904e-41	Positive
RP11-556O9.3	0.392974	3.9223e-44	Positive
RP11-556H2.1	0.478129	2.64029e-67	Positive
RP11-553L6.3	0.312572	1.04599e-27	Positive
RP11-553D4.2	0.38101	2.21663e-41	Positive
RP11-552M6.1	0.403612	1.12053e-46	Positive
RP11-551G24.2	0.451623	2.25947e-59	Positive
RP11-550A5.2	0.397332	3.65265e-45	Positive
RP11-550A18.1	0.428206	6.34279e-53	Positive
RP11-54I5.1	0.520092	2.21844e-81	Positive
RP11-549L6.2	0.311166	1.84375e-27	Positive
RP11-549J18.1	0.353839	1.5248e-35	Positive
RP11-547D23.1	0.341122	5.32711e-33	Positive
RP11-547D13.1	0.312245	1.19383e-27	Positive
RP11-546M4.1	0.30038	1.28972e-25	Positive
RP11-545P7.9	0.340052	8.6152e-33	Positive
RP11-545A16.1	0.351498	4.57314e-35	Positive
RP11-544M22.8	0.367086	2.55342e-38	Positive
RP11-544A12.8	0.476292	9.86795e-67	Positive
RP11-540O11.8	0.480821	3.77078e-68	Positive
RP11-540O11.7	0.316308	2.28463e-28	Positive
RP11-540O11.6	0.486889	4.3944e-70	Positive
RP11-540O11.4	0.316963	1.74613e-28	Positive
RP11-540B6.2	0.302248	6.26065e-26	Positive
RP11-53I6.5	0.338187	1.98119e-32	Positive
RP11-53I6.4	0.32806	1.65314e-30	Positive
RP11-53B2.4	0.323119	1.34862e-29	Positive
RP11-53B2.3	0.370414	4.88804e-39	Positive
RP11-53B2.2	0.409851	3.26246e-48	Positive
RP11-53B2.1	0.522736	2.46457e-82	Positive
RP11-539G18.1	0.355292	7.6769e-36	Positive
RP11-538P18.1	0.330671	5.36954e-31	Positive
RP11-537P22.2	0.325979	4.02022e-30	Positive
RP11-537H15.3	0.32822	1.54396e-30	Positive
RP11-536L3.4	0.346387	4.87192e-34	Positive
RP11-536C5.7	0.308994	4.39935e-27	Positive
RP11-536C10.12	0.389519	2.5129e-43	Positive
RP11-533K9.4	0.433667	2.20456e-54	Positive
RP11-533E19.3	0.388944	3.41533e-43	Positive
RP11-532F6.3	0.309666	3.36483e-27	Positive
RP11-532F6.2	0.466867	7.54114e-64	Positive
RP11-531F16.4	0.312855	9.328e-28	Positive
RP11-531F16.3	0.332858	2.07506e-31	Positive
RP11-531A24.5	0.453153	8.22076e-60	Positive
RP11-531A24.3	0.301345	8.88461e-26	Positive
RP11-531A21.2	0.306193	1.33642e-26	Positive
RP11-530C5.2	0.448421	1.84407e-58	Positive
RP11-52J3.3	0.375916	3.04087e-40	Positive
RP11-52A20.2	0.484154	3.30548e-69	Positive
RP11-528A4.2	0.31721	1.57719e-28	Positive
RP11-527J8.1	0.324929	6.27861e-30	Positive
RP11-526I2.1	0.334368	1.07172e-31	Positive
RP11-526D8.11	0.462717	1.31421e-62	Positive
RP11-524O24.2	0.366437	3.51824e-38	Positive
RP11-522L3.6	0.307311	8.5886e-27	Positive
RP11-522L3.5	0.414412	2.34489e-49	Positive
RP11-522L3.4	0.383365	6.50116e-42	Positive
RP11-522L3.11	0.368954	1.01186e-38	Positive
RP11-518L10.5	0.35715	3.17397e-36	Positive
RP11-517O13.1	0.331559	3.65293e-31	Positive
RP11-517H2.6	0.342207	3.26664e-33	Positive
RP11-516C1.1	0.358104	2.01293e-36	Positive
RP11-514D23.3	0.322961	1.44144e-29	Positive
RP11-514D23.1	0.315351	3.38012e-28	Positive
RP11-513D5.2	0.310048	2.88775e-27	Positive
RP11-512N21.3	0.319354	6.5034e-29	Positive
RP11-512M8.5	0.31197	1.33371e-27	Positive
RP11-512M8.11	0.334238	1.13442e-31	Positive
RP11-512F24.1	0.308916	4.53847e-27	Positive
RP11-511H9.3	0.430737	1.34706e-53	Positive
RP11-50I19.1	0.322362	1.85407e-29	Positive
RP11-50E11.2	0.340729	6.3579e-33	Positive
RP11-509J21.2	0.351116	5.46644e-35	Positive
RP11-508N22.12	0.321609	2.54182e-29	Positive
RP11-507K2.6	0.494509	1.44295e-72	Positive
RP11-507K2.2	0.356697	3.93828e-36	Positive
RP11-507J18.5	0.449081	1.1988e-58	Positive
RP11-507J18.2	0.320276	4.43289e-29	Positive
RP11-506O24.2	0.438489	1.07847e-55	Positive
RP11-506O24.1	0.425147	4.05474e-52	Positive
RP11-506K6.4	0.355984	5.52802e-36	Positive
RP11-506H20.2	0.41104	1.64946e-48	Positive
RP11-504P24.9	0.337355	2.86789e-32	Positive
RP11-504I13.2	0.348047	2.27094e-34	Positive
RP11-504G3.4	0.423572	1.04554e-51	Positive
RP11-504G3.2	0.352809	2.47509e-35	Positive
RP11-503N18.5	0.478543	1.96034e-67	Positive
RP11-503E24.2	0.360477	6.43547e-37	Positive
RP11-502F1.1	0.398858	1.57672e-45	Positive
RP11-500M8.7	0.387283	8.26047e-43	Positive
RP11-500G22.5	0.376314	2.48332e-40	Positive
RP11-4M23.2	0.320442	4.13753e-29	Positive
RP11-4K3__A.5	0.301771	7.53248e-26	Positive
RP11-4C20.3	0.398244	2.21192e-45	Positive
RP11-4B16.4	0.388599	4.10366e-43	Positive
RP11-4B16.1	0.435206	8.45978e-55	Positive
RP11-49O14.3	0.309796	3.19417e-27	Positive
RP11-49I11.2	0.342376	3.02664e-33	Positive
RP11-498C9.15	0.304063	3.08527e-26	Positive
RP11-496I2.2	0.306684	1.10061e-26	Positive
RP11-496H15.2	0.387489	7.40451e-43	Positive
RP11-496D1.2	0.385461	2.1637e-42	Positive
RP11-495P10.10	0.391001	1.13611e-43	Positive
RP11-495K9.5	0.409789	3.38147e-48	Positive
RP11-493P1.2	0.303316	4.13056e-26	Positive
RP11-493L12.5	0.320933	3.37095e-29	Positive
RP11-493G17.4	0.393513	2.93001e-44	Positive
RP11-493E3.1	0.456885	6.82713e-61	Positive
RP11-493E12.2	0.496875	2.37408e-73	Positive
RP11-492M23.2	0.313356	7.61508e-28	Positive
RP11-492I21.1	0.37038	4.97149e-39	Positive
RP11-491H9.3	0.371415	2.95995e-39	Positive
RP11-48O20.5	0.30031	1.32509e-25	Positive
RP11-48G14.3	0.40907	5.10043e-48	Positive
RP11-48G14.2	0.303909	3.27681e-26	Positive
RP11-489M13.1	0.318738	8.39528e-29	Positive
RP11-489G11.3	0.315444	3.25439e-28	Positive
RP11-489E7.4	0.31159	1.55472e-27	Positive
RP11-488L18.4	0.306068	1.40406e-26	Positive
RP11-488C13.1	0.419248	1.37469e-50	Positive
RP11-486M23.1	0.376952	1.7921e-40	Positive
RP11-486B10.4	0.319548	5.99946e-29	Positive
RP11-484L8.1	0.301585	8.09672e-26	Positive
RP11-484D2.5	0.312694	9.95448e-28	Positive
RP11-484D2.3	0.444006	3.21406e-57	Positive
RP11-483I13.5	0.333133	1.84047e-31	Positive
RP11-483H20.4	0.304162	2.96827e-26	Positive
RP11-482L11.1	0.307768	7.16656e-27	Positive
RP11-481G8.2	0.358771	1.46211e-36	Positive
RP11-481C4.2	0.376015	2.8919e-40	Positive
RP11-480I12.2	0.336086	5.02941e-32	Positive
RP11-47L3.1	0.318304	1.00456e-28	Positive
RP11-47J17.2	0.39911	1.37213e-45	Positive
RP11-47A8.5	0.413314	4.43682e-49	Positive
RP11-478C6.4	0.402534	2.04843e-46	Positive
RP11-478C6.2	0.366913	2.78168e-38	Positive
RP11-478C6.1	0.301262	9.17537e-26	Positive
RP11-478C1.8	0.416841	5.67416e-50	Positive
RP11-478B9.1	0.322729	1.58891e-29	Positive
RP11-477J21.6	0.333822	1.36122e-31	Positive
RP11-477E3.2	0.323446	1.17534e-29	Positive
RP11-476D10.1	0.304879	2.24078e-26	Positive
RP11-476C8.2	0.378544	7.92373e-41	Positive
RP11-476B13.2	0.339845	9.45247e-33	Positive
RP11-475I24.8	0.329244	9.93982e-31	Positive
RP11-475E11.2	0.452255	1.4895e-59	Positive
RP11-474P2.7	0.403728	1.04972e-46	Positive
RP11-474P2.5	0.384105	4.41178e-42	Positive
RP11-474L11.5	0.510689	4.70643e-78	Positive
RP11-474I11.8	0.446227	7.67509e-58	Positive
RP11-474I11.7	0.452687	1.11941e-59	Positive
RP11-474D14.2	0.353379	1.89312e-35	Positive
RP11-474B12.1	0.559508	1.59021e-96	Positive
RP11-473O4.5	0.357753	2.38081e-36	Positive
RP11-473O4.4	0.453238	7.77101e-60	Positive
RP11-473O4.3	0.416764	5.93645e-50	Positive
RP11-473O4.1	0.409444	4.11991e-48	Positive
RP11-473N11.2	0.373381	1.10037e-39	Positive
RP11-470L19.2	0.363909	1.21591e-37	Positive
RP11-470B22.1	0.37389	8.50886e-40	Positive
RP11-46H11.3	0.359991	8.13281e-37	Positive
RP11-46H11.11	0.418823	1.76722e-50	Positive
RP11-46A10.8	0.312225	1.20314e-27	Positive
RP11-468E2.4	0.483962	3.80603e-69	Positive
RP11-468E2.2	0.36249	2.42768e-37	Positive
RP11-467L19.14	0.335245	7.28869e-32	Positive
RP11-467K18.2	0.312602	1.0333e-27	Positive
RP11-467H10.2	0.312665	1.00726e-27	Positive
RP11-466F5.4	0.34546	7.451e-34	Positive
RP11-466F5.3	0.33164	3.52623e-31	Positive
RP11-466A19.8	0.408529	6.94807e-48	Positive
RP11-466A19.7	0.338547	1.68795e-32	Positive
RP11-466A19.5	0.457171	5.63608e-61	Positive
RP11-466A19.4	0.384889	2.92259e-42	Positive
RP11-466A19.3	0.356419	4.49544e-36	Positive
RP11-466A19.1	0.316257	2.33312e-28	Positive
RP11-464D20.6	0.517484	1.90241e-80	Positive
RP11-463O12.5	0.494574	1.37427e-72	Positive
RP11-463D19.2	0.327183	2.40676e-30	Positive
RP11-463D19.1	0.491167	1.80399e-71	Positive
RP11-462D18.2	0.306218	1.32312e-26	Positive
RP11-461M2.2	0.423006	1.46865e-51	Positive
RP11-461G12.2	0.427558	9.41064e-53	Positive
RP11-461A8.4	0.301512	8.32744e-26	Positive
RP11-460N11.2	0.364332	9.88985e-38	Positive
RP11-460I13.6	0.332523	2.40161e-31	Positive
RP11-45M22.5	0.363246	1.68065e-37	Positive
RP11-45M22.3	0.445626	1.13196e-57	Positive
RP11-45M22.2	0.323552	1.12362e-29	Positive
RP11-45A17.3	0.363884	1.23081e-37	Positive
RP11-456D7.1	0.446359	7.04264e-58	Positive
RP11-455O6.5	0.37098	3.68252e-39	Positive
RP11-455J15.1	0.32983	7.7233e-31	Positive
RP11-454K7.1	0.357392	2.82821e-36	Positive
RP11-454F8.4	0.405499	3.8749e-47	Positive
RP11-454F8.2	0.492359	7.35593e-72	Positive
RP11-452G18.1	0.364882	7.556e-38	Positive
RP11-452D12.1	0.347887	2.44481e-34	Positive
RP11-451N19.3	0.361458	4.00467e-37	Positive
RP11-451H23.1	0.387884	6.00217e-43	Positive
RP11-451F14.1	0.372438	1.771e-39	Positive
RP11-44N12.4	0.310914	2.04052e-27	Positive
RP11-44K6.4	0.344796	1.00856e-33	Positive
RP11-44I10.3	0.304147	2.98514e-26	Positive
RP11-44F14.9	0.312141	1.24503e-27	Positive
RP11-44F14.7	0.430536	1.52487e-53	Positive
RP11-44F14.5	0.415241	1.4469e-49	Positive
RP11-44D5.2	0.441386	1.71906e-56	Positive
RP11-44D5.1	0.391104	1.07462e-43	Positive
RP11-449H3.3	0.363397	1.56163e-37	Positive
RP11-449H3.1	0.312259	1.18716e-27	Positive
RP11-447H19.3	0.35778	2.35032e-36	Positive
RP11-447D11.3	0.400679	5.75642e-46	Positive
RP11-445J14.1	0.327947	1.73575e-30	Positive
RP11-443B20.1	0.30673	1.08089e-26	Positive
RP11-441F2.4	0.333676	1.45111e-31	Positive
RP11-441F2.2	0.317427	1.44236e-28	Positive
RP11-440L14.4	0.379861	4.01809e-41	Positive
RP11-43P8.2	0.385703	1.90399e-42	Positive
RP11-43N5.1	0.331222	4.22816e-31	Positive
RP11-43D4.3	0.54101	3.62451e-89	Positive
RP11-43D4.2	0.307331	8.52125e-27	Positive
RP11-43D2.2	0.305919	1.48863e-26	Positive
RP11-438E8.2	0.335761	5.80502e-32	Positive
RP11-436I9.3	0.327978	1.71227e-30	Positive
RP11-436I24.1	0.519409	3.90255e-81	Positive
RP11-436H11.5	0.383094	7.48872e-42	Positive
RP11-436H11.1	0.336234	4.71123e-32	Positive
RP11-434P11.2	0.435628	6.50172e-55	Positive
RP11-434P11.1	0.386915	1.0036e-42	Positive
RP11-434H6.2	0.395828	8.32138e-45	Positive
RP11-434H14.1	0.329814	7.77576e-31	Positive
RP11-433P17.3	0.311272	1.76668e-27	Positive
RP11-433P17.2	0.317142	1.62172e-28	Positive
RP11-433J20.1	0.31814	1.075e-28	Positive
RP11-432I5.8	0.344179	1.33607e-33	Positive
RP11-431K24.1	0.316376	2.22179e-28	Positive
RP11-430L17.1	0.323982	9.37453e-30	Positive
RP11-430C7.2	0.44268	7.52523e-57	Positive
RP11-430B1.1	0.420256	7.5637e-51	Positive
RP11-42F12.1	0.35109	5.53187e-35	Positive
RP11-429P3.8	0.314548	4.69123e-28	Positive
RP11-429J17.7	0.347069	3.56338e-34	Positive
RP11-429D19.1	0.395221	1.15833e-44	Positive
RP11-429B14.1	0.306544	1.16321e-26	Positive
RP11-428P16.3	0.332812	2.11741e-31	Positive
RP11-428P16.2	0.367156	2.46698e-38	Positive
RP11-428G5.7	0.348785	1.61425e-34	Positive
RP11-427L15.2	0.379516	4.8021e-41	Positive
RP11-426J5.3	0.431744	7.24557e-54	Positive
RP11-426J5.1	0.381946	1.3632e-41	Positive
RP11-426D19.1	0.464606	3.59681e-63	Positive
RP11-425D17.2	0.337789	2.36521e-32	Positive
RP11-424M22.1	0.409821	3.31937e-48	Positive
RP11-423P10.2	0.334556	9.86497e-32	Positive
RP11-423G4.10	0.306604	1.13616e-26	Positive
RP11-423F24.3	0.307993	6.55249e-27	Positive
RP11-423E7.2	0.311219	1.80518e-27	Positive
RP11-423E7.1	0.387947	5.80487e-43	Positive
RP11-421N8.1	0.348189	2.12696e-34	Positive
RP11-421E14.2	0.546452	2.76749e-91	Positive
RP11-420K14.6	0.418924	1.66465e-50	Positive
RP11-420K10.1	0.382852	8.49705e-42	Positive
RP11-420A6.2	0.413527	3.92021e-49	Positive
RP11-420A21.1	0.417247	4.47061e-50	Positive
RP11-41O4.2	0.391667	7.94192e-44	Positive
RP11-419I17.1	0.345964	5.91507e-34	Positive
RP11-417O11.5	0.427687	8.70178e-53	Positive
RP11-417N10.3	0.352658	2.65649e-35	Positive
RP11-417L19.5	0.467781	3.99895e-64	Positive
RP11-417F21.1	0.494623	1.32385e-72	Positive
RP11-417B4.2	0.369098	9.4213e-39	Positive
RP11-416N2.4	0.338216	1.95577e-32	Positive
RP11-416A17.6	0.510018	8.05638e-78	Positive
RP11-416A14.1	0.312447	1.10034e-27	Positive
RP11-415F23.3	0.319352	6.50852e-29	Positive
RP11-413M3.4	0.390933	1.17808e-43	Positive
RP11-413H22.2	0.330793	5.0935e-31	Positive
RP11-411G7.2	0.462257	1.79974e-62	Positive
RP11-411B10.7	0.420451	6.73955e-51	Positive
RP11-410L14.1	0.364427	9.44232e-38	Positive
RP11-409O11.3	0.307071	9.44714e-27	Positive
RP11-407N8.4	0.301685	7.78766e-26	Positive
RP11-407N17.5	0.317176	1.59966e-28	Positive
RP11-407G23.7	0.390262	1.68821e-43	Positive
RP11-407G23.4	0.378758	7.09762e-41	Positive
RP11-406H23.5	0.426311	2.00618e-52	Positive
RP11-406H23.2	0.373122	1.25463e-39	Positive
RP11-405O10.2	0.459421	1.23694e-61	Positive
RP11-404P21.5	0.302122	6.57313e-26	Positive
RP11-404P21.1	0.310271	2.64046e-27	Positive
RP11-404O13.5	0.376883	1.85651e-40	Positive
RP11-404E16.1	0.52937	9.10749e-85	Positive
RP11-403P17.4	0.342402	2.99129e-33	Positive
RP11-403P17.2	0.303904	3.28265e-26	Positive
RP11-403I13.10	0.328109	1.6194e-30	Positive
RP11-403A21.3	0.433944	1.85619e-54	Positive
RP11-402L5.1	0.338141	2.02199e-32	Positive
RP11-402J7.2	0.382573	9.82854e-42	Positive
RP11-401L13.7	0.472863	1.13195e-65	Positive
RP11-401L13.4	0.394084	2.15019e-44	Positive
RP11-401E9.3	0.352478	2.89135e-35	Positive
RP11-400K9.4	0.335676	6.02615e-32	Positive
RP11-400F19.18	0.32987	7.59074e-31	Positive
RP11-400F19.12	0.491564	1.3385e-71	Positive
RP11-3K24.3	0.349917	9.55192e-35	Positive
RP11-3K24.2	0.36686	2.85604e-38	Positive
RP11-3K24.1	0.369074	9.53155e-39	Positive
RP11-3K16.2	0.538881	2.38216e-88	Positive
RP11-3J10.7	0.442391	9.05174e-57	Positive
RP11-3B7.1	0.347474	2.95693e-34	Positive
RP11-39K24.4	0.544004	2.50744e-90	Positive
RP11-39K24.14	0.496045	4.47836e-73	Positive
RP11-39K24.13	0.543505	3.92295e-90	Positive
RP11-39K24.12	0.545463	6.76061e-91	Positive
RP11-39E3.5	0.385253	2.41344e-42	Positive
RP11-39E3.4	0.395563	9.61543e-45	Positive
RP11-399K21.12	0.494284	1.71237e-72	Positive
RP11-399C16.3	0.323095	1.36216e-29	Positive
RP11-398K22.12	0.431812	6.95097e-54	Positive
RP11-397P13.7	0.349972	9.31111e-35	Positive
RP11-397P13.6	0.487292	3.2608e-70	Positive
RP11-395N21.2	0.447801	2.76151e-58	Positive
RP11-395B7.4	0.313912	6.07715e-28	Positive
RP11-394J1.2	0.400323	7.01394e-46	Positive
RP11-394B2.5	0.410959	1.7275e-48	Positive
RP11-393I2.4	0.355207	7.99003e-36	Positive
RP11-393I2.2	0.509509	1.21105e-77	Positive
RP11-392P7.1	0.37618	2.65809e-40	Positive
RP11-392O18.2	0.476532	8.30846e-67	Positive
RP11-392M9.2	0.412019	9.38437e-49	Positive
RP11-392B6.1	0.337764	2.39102e-32	Positive
RP11-391L3.5	0.425978	2.45354e-52	Positive
RP11-391L3.4	0.485751	1.01975e-69	Positive
RP11-391L3.3	0.532257	7.66194e-86	Positive
RP11-391A7.1	0.411563	1.22005e-48	Positive
RP11-390P2.2	0.40683	1.82577e-47	Positive
RP11-390K5.6	0.38351	6.02492e-42	Positive
RP11-390D11.1	0.318538	9.11738e-29	Positive
RP11-388P9.2	0.333154	1.82323e-31	Positive
RP11-388K2.1	0.342062	3.48778e-33	Positive
RP11-386J22.3	0.527869	3.27124e-84	Positive
RP11-386I23.1	0.392622	4.74378e-44	Positive
RP11-385D13.3	0.477395	4.47679e-67	Positive
RP11-385D13.1	0.358695	1.5161e-36	Positive
RP11-384K6.6	0.407325	1.3786e-47	Positive
RP11-384K6.2	0.337993	2.16011e-32	Positive
RP11-384C4.6	0.345904	6.08111e-34	Positive
RP11-384C4.2	0.327299	2.28983e-30	Positive
RP11-384B12.3	0.339126	1.30325e-32	Positive
RP11-384B12.2	0.32405	9.10753e-30	Positive
RP11-383G6.3	0.422339	2.18851e-51	Positive
RP11-383G10.3	0.429703	2.54186e-53	Positive
RP11-383F6.1	0.513565	4.63922e-79	Positive
RP11-382D8.5	0.360544	6.23138e-37	Positive
RP11-382B18.1	0.398499	1.92282e-45	Positive
RP11-382A20.1	0.375519	3.72234e-40	Positive
RP11-380M21.3	0.345072	8.89317e-34	Positive
RP11-380M21.2	0.335112	7.72545e-32	Positive
RP11-380M21.1	0.435044	9.36027e-55	Positive
RP11-380G5.3	0.451587	2.31398e-59	Positive
RP11-37O16.3	0.337232	3.02905e-32	Positive
RP11-379K22.2	0.382731	9.05274e-42	Positive
RP11-379K17.9	0.336825	3.62721e-32	Positive
RP11-379J5.5	0.359147	1.22091e-36	Positive
RP11-379F4.6	0.517525	1.83876e-80	Positive
RP11-379C10.4	0.387821	6.20702e-43	Positive
RP11-378J18.8	0.380984	2.24612e-41	Positive
RP11-376O6.2	0.310688	2.23438e-27	Positive
RP11-374M1.5	0.310485	2.4233e-27	Positive
RP11-374M1.4	0.482026	1.56853e-68	Positive
RP11-374M1.3	0.313304	7.77769e-28	Positive
RP11-373D23.3	0.37014	5.60264e-39	Positive
RP11-372K14.2	0.416612	6.48813e-50	Positive
RP11-370A5.2	0.329141	1.03909e-30	Positive
RP11-36C20.1	0.345831	6.28688e-34	Positive
RP11-36B15.1	0.350862	6.15447e-35	Positive
RP11-368N21.5	0.4322	5.47068e-54	Positive
RP11-367N14.2	0.300319	1.32038e-25	Positive
RP11-367J11.2	0.454272	3.91224e-60	Positive
RP11-367H5.8	0.311329	1.72684e-27	Positive
RP11-365O16.5	0.321703	2.44299e-29	Positive
RP11-365O16.1	0.368451	1.29913e-38	Positive
RP11-365N19.2	0.343697	1.66356e-33	Positive
RP11-365H23.1	0.324323	8.11724e-30	Positive
RP11-365F18.3	0.368847	1.06721e-38	Positive
RP11-364P22.2	0.489677	5.51705e-71	Positive
RP11-364L4.1	0.44085	2.41697e-56	Positive
RP11-363N22.3	0.362152	2.8613e-37	Positive
RP11-363J17.1	0.335292	7.1384e-32	Positive
RP11-363E7.4	0.31164	1.5236e-27	Positive
RP11-362K14.5	0.357859	2.26253e-36	Positive
RP11-362F19.2	0.33814	2.02325e-32	Positive
RP11-361H10.5	0.361165	4.61572e-37	Positive
RP11-360O19.5	0.377659	1.24768e-40	Positive
RP11-360O19.4	0.322205	1.97981e-29	Positive
RP11-360N9.3	0.533403	2.8461e-86	Positive
RP11-360N9.2	0.49358	2.9217e-72	Positive
RP11-35G22.1	0.466394	1.04644e-63	Positive
RP11-359J14.2	0.32435	8.02263e-30	Positive
RP11-359D14.2	0.349624	1.09422e-34	Positive
RP11-359B20.1	0.452776	1.05507e-59	Positive
RP11-358D17.2	0.329053	1.07955e-30	Positive
RP11-358B23.7	0.39077	1.28571e-43	Positive
RP11-358B23.6	0.466251	1.156e-63	Positive
RP11-357N13.6	0.511624	2.22242e-78	Positive
RP11-357N13.3	0.465079	2.59584e-63	Positive
RP11-357N13.2	0.523401	1.41288e-82	Positive
RP11-357H14.16	0.508894	1.97772e-77	Positive
RP11-356M20.3	0.542813	7.27815e-90	Positive
RP11-356K23.1	0.381218	1.98957e-41	Positive
RP11-356J5.13	0.310645	2.27303e-27	Positive
RP11-356I18.1	0.325099	5.84371e-30	Positive
RP11-354P11.8	0.401195	4.3214e-46	Positive
RP11-354P11.3	0.5139	3.53475e-79	Positive
RP11-354M1.2	0.302887	4.88167e-26	Positive
RP11-354K4.1	0.327167	2.42327e-30	Positive
RP11-354E23.5	0.333793	1.37866e-31	Positive
RP11-354E23.4	0.587836	9.81637e-109	Positive
RP11-354E23.3	0.52663	9.34724e-84	Positive
RP11-353N14.7	0.357837	2.28625e-36	Positive
RP11-353H3.1	0.323701	1.05519e-29	Positive
RP11-351O1.4	0.428254	6.16089e-53	Positive
RP11-351O1.3	0.307701	7.35972e-27	Positive
RP11-351I24.3	0.354363	1.19073e-35	Positive
RP11-351I21.6	0.384176	4.25175e-42	Positive
RP11-350N15.5	0.401117	4.51336e-46	Positive
RP11-350J20.4	0.335805	5.69448e-32	Positive
RP11-350D23.4	0.306924	1.00116e-26	Positive
RP11-34P13.9	0.346434	4.76821e-34	Positive
RP11-34P1.2	0.307332	8.51759e-27	Positive
RP11-34E5.4	0.303434	3.94481e-26	Positive
RP11-349N19.2	0.312098	1.26689e-27	Positive
RP11-349H17.2	0.308815	4.72534e-27	Positive
RP11-349G13.3	0.417542	3.75777e-50	Positive
RP11-349G13.1	0.391577	8.33645e-44	Positive
RP11-348P10.2	0.367352	2.23903e-38	Positive
RP11-348N5.9	0.31995	5.07647e-29	Positive
RP11-348N5.7	0.417981	2.90288e-50	Positive
RP11-347P5.1	0.522291	3.57295e-82	Positive
RP11-347C18.4	0.316827	1.84604e-28	Positive
RP11-346C16.2	0.467712	4.19311e-64	Positive
RP11-346C16.1	0.354071	1.36676e-35	Positive
RP11-345P4.7	0.346205	5.29728e-34	Positive
RP11-345J18.2	0.391072	1.0933e-43	Positive
RP11-345I18.4	0.386623	1.17141e-42	Positive
RP11-344H11.5	0.341547	4.40005e-33	Positive
RP11-343K8.3	0.363999	1.16357e-37	Positive
RP11-343C2.10	0.368747	1.12172e-38	Positive
RP11-343B5.1	0.471657	2.65189e-65	Positive
RP11-342M21.2	0.379424	5.03468e-41	Positive
RP11-342L8.2	0.361141	4.66911e-37	Positive
RP11-342K6.2	0.384235	4.12144e-42	Positive
RP11-342K2.1	0.418889	1.69948e-50	Positive
RP11-340L3.1	0.315215	3.57273e-28	Positive
RP11-340I6.6	0.335748	5.83822e-32	Positive
RP11-33I11.2	0.393933	2.33387e-44	Positive
RP11-33E24.3	0.383173	7.1851e-42	Positive
RP11-33B1.4	0.345494	7.33418e-34	Positive
RP11-339B9.1	0.353372	1.90002e-35	Positive
RP11-339B21.8	0.327616	1.99947e-30	Positive
RP11-338L22.2	0.496168	4.07772e-73	Positive
RP11-338K17.6	0.300407	1.27658e-25	Positive
RP11-338K17.5	0.308406	5.56157e-27	Positive
RP11-338K17.10	0.352823	2.45879e-35	Positive
RP11-338K13.1	0.355178	8.10228e-36	Positive
RP11-338E21.3	0.388578	4.15098e-43	Positive
RP11-338E21.2	0.412714	6.27786e-49	Positive
RP11-337N6.2	0.374431	6.46859e-40	Positive
RP11-337N6.1	0.321369	2.80952e-29	Positive
RP11-337A23.5	0.35448	1.12711e-35	Positive
RP11-336A10.2	0.410031	2.94394e-48	Positive
RP11-335O4.3	0.304952	2.17733e-26	Positive
RP11-334E6.2	0.300964	1.02956e-25	Positive
RP11-333J10.3	0.435329	7.83652e-55	Positive
RP11-333I13.1	0.408942	5.48703e-48	Positive
RP11-333E13.2	0.430147	1.93535e-53	Positive
RP11-332O19.2	0.393636	2.74109e-44	Positive
RP11-332H21.2	0.50975	9.98777e-78	Positive
RP11-332H18.3	0.302826	5.00028e-26	Positive
RP11-331G2.6	0.422524	1.95979e-51	Positive
RP11-331F9.3	0.312524	1.06633e-27	Positive
RP11-331F4.5	0.415867	1.00376e-49	Positive
RP11-330M2.3	0.371298	3.13969e-39	Positive
RP11-330L19.2	0.469344	1.34387e-64	Positive
RP11-330L19.1	0.423631	1.00964e-51	Positive
RP11-330C7.3	0.47316	9.16827e-66	Positive
RP11-329N15.3	0.358658	1.54319e-36	Positive
RP11-329J18.5	0.433997	1.79655e-54	Positive
RP11-329J18.4	0.335518	6.46185e-32	Positive
RP11-329J18.3	0.503967	9.73062e-76	Positive
RP11-329B9.1	0.306625	1.12697e-26	Positive
RP11-328C8.4	0.309465	3.64517e-27	Positive
RP11-328C8.2	0.353436	1.84319e-35	Positive
RP11-327O17.2	0.344228	1.30642e-33	Positive
RP11-327J17.7	0.447598	3.15298e-58	Positive
RP11-327F22.2	0.361797	3.39935e-37	Positive
RP11-326L2.1	0.417006	5.15058e-50	Positive
RP11-326A13.2	0.33165	3.51198e-31	Positive
RP11-325L7.2	0.312991	8.82805e-28	Positive
RP11-325L12.5	0.401648	3.35781e-46	Positive
RP11-325L12.3	0.314905	4.05604e-28	Positive
RP11-325F22.2	0.388454	4.43447e-43	Positive
RP11-325E5.4	0.380401	3.03955e-41	Positive
RP11-325E14.5	0.330564	5.62368e-31	Positive
RP11-323P17.2	0.345805	6.36255e-34	Positive
RP11-323N12.5	0.417516	3.81763e-50	Positive
RP11-322D14.2	0.38671	1.11889e-42	Positive
RP11-322D14.1	0.503824	1.08871e-75	Positive
RP11-321F6.2	0.359925	8.39821e-37	Positive
RP11-321A17.3	0.359517	1.02172e-36	Positive
RP11-320P11.1	0.535143	6.28821e-87	Positive
RP11-31F15.2	0.325224	5.54232e-30	Positive
RP11-319G9.3	0.459105	1.5313e-61	Positive
RP11-319G9.1	0.520638	1.41117e-81	Positive
RP11-319E16.2	0.33627	4.6362e-32	Positive
RP11-318K15.2	0.515691	8.24358e-80	Positive
RP11-318C2.1	0.47769	3.62013e-67	Positive
RP11-317N8.5	0.345721	6.60986e-34	Positive
RP11-317F20.3	0.422744	1.71806e-51	Positive
RP11-317F20.2	0.319005	7.51654e-29	Positive
RP11-317B17.4	0.374241	7.1237e-40	Positive
RP11-316M21.7	0.320159	4.6534e-29	Positive
RP11-315D16.2	0.376745	1.99288e-40	Positive
RP11-315D13.1	0.37273	1.52821e-39	Positive
RP11-314N13.9	0.470182	7.47371e-65	Positive
RP11-314N13.10	0.440929	2.29908e-56	Positive
RP11-314C9.1	0.319122	7.15991e-29	Positive
RP11-313P13.5	0.357621	2.53496e-36	Positive
RP11-312J18.5	0.301182	9.46449e-26	Positive
RP11-312B8.2	0.301107	9.74062e-26	Positive
RP11-310H4.6	0.308226	5.97484e-27	Positive
RP11-30L15.4	0.408746	6.13637e-48	Positive
[truncated: 2,494 more rows]
